# Supplementary material for: Counting complete? Finalising the plant inventory of a global biodiversity hotspot
Source: PeerJ. 2017 Feb 21;5:e2984. doi: 10.7717/peerj.2984 (PMC5322757; doi:10.7717/peerj.2984)
Supplement: Supplemental Information 1 [file peerj-05-2984-s003.csv]

family	genus	species	year	taxonomist	distribution (local = 1)	growth.form
ASTERACEAE	Athanasia	adenantha	1865	Harv.	1	Shrub
ASTERACEAE	Athanasia	alba	1991	K�llersj�	1	Shrub
ASTERACEAE	Athanasia	bremeri	1991	K�llersj�	1	Shrub
ASTERACEAE	Athanasia	calophylla	1991	K�llersj�	1	Shrub
ASTERACEAE	Athanasia	capitata	1760	L.	1	Shrub
ASTERACEAE	Athanasia	cochlearifolia	1991	K�llersj�	1	Shrub
ASTERACEAE	Athanasia	crenata	1753	L.	0	Shrub
ASTERACEAE	Athanasia	crithmifolia	1753	L.	0	Shrub
ASTERACEAE	Athanasia	cuneifolia	1783	Lam.	1	Shrub
ASTERACEAE	Athanasia	dentata	1753	L.	0	Shrub
ASTERACEAE	Athanasia	elsiae	1991	K�llersj�	1	Shrub
ASTERACEAE	Athanasia	filiformis	1782	L.f.	0	Shrub
ASTERACEAE	Athanasia	flexuosa	1800	Thunb.	0	Shrub
ASTERACEAE	Athanasia	hirsuta	1800	Thunb.	0	Shrub
ASTERACEAE	Athanasia	humilis	1991	K�llersj�	0	Shrub
ASTERACEAE	Athanasia	imbricata	1865	Harv.	1	Shrub
ASTERACEAE	Athanasia	inopinata	1916	Hutch.	1	Shrub
ASTERACEAE	Athanasia	juncea	1838	DC.	0	Shrub
ASTERACEAE	Athanasia	leptocephala	1991	K�llersj�	1	Shrub
ASTERACEAE	Athanasia	linifolia	1768	Burm.f.	0	Shrub
ASTERACEAE	Athanasia	microphylla	1838	DC.	1	Shrub
ASTERACEAE	Athanasia	oocephala	1838	DC.	1	Shrub
ASTERACEAE	Athanasia	pachycephala	1838	DC.	0	Shrub
ASTERACEAE	Athanasia	pectinata	1782	L.f.	0	Shrub
ASTERACEAE	Athanasia	pinnata	1782	L.f.	1	Shrub
ASTERACEAE	Athanasia	pubescens	1756	L.	1	Shrub
ASTERACEAE	Athanasia	quinquedentata	1800	Thunb.	0	Shrub
ASTERACEAE	Athanasia	rugulosa	1838	DC.	1	Shrub
ASTERACEAE	Athanasia	scabra	1800	Thunb.	1	Shrub
ASTERACEAE	Athanasia	sertulifera	1838	DC.	1	Shrub
ASTERACEAE	Athanasia	spathulata	1838	DC.	1	Shrub
ASTERACEAE	Athanasia	tomentosa	1800	Thunb.	0	Shrub
ASTERACEAE	Athanasia	trifurcata	1753	L.	0	Shrub
ASTERACEAE	Athanasia	vestita	1800	Thunb.	0	Shrub
ASTERACEAE	Athanasia	virgata	1797	Jacq.	0	Shrub
ASTERACEAE	Athanasia	viridis	1991	K�llersj�	0	Shrub
ASTERACEAE	Bryomorphe	aretioides	1851	Turcz.	0	Shrub
ASTERACEAE	Chrysocoma	acicularis	1981	Ehr.Bayer	1	Shrub
ASTERACEAE	Chrysocoma	candelabrum	1981	Ehr.Bayer	1	Shrub
ASTERACEAE	Chrysocoma	cernua	1753	L.	1	Shrub
ASTERACEAE	Chrysocoma	ciliata	1753	L.	0	Shrub
ASTERACEAE	Chrysocoma	coma-aurea	1753	L.	1	Shrub
ASTERACEAE	Chrysocoma	esterhuyseniae	1981	Ehr.Bayer	1	Shrub
ASTERACEAE	Chrysocoma	flava	1981	Ehr.Bayer	1	Shrub
ASTERACEAE	Chrysocoma	longifolia	1836	DC.	0	Shrub
ASTERACEAE	Chrysocoma	oblongifolia	1836	DC.	0	Shrub
ASTERACEAE	Chrysocoma	rigidula	1836	DC.	1	Shrub
ASTERACEAE	Chrysocoma	sparsifolia	1917	Hutch.	1	Shrub
ASTERACEAE	Chrysocoma	strigosa	1981	Ehr.Bayer	1	Shrub
ASTERACEAE	Chrysocoma	tridentata	1836	DC.	0	Shrub
ASTERACEAE	Chrysocoma	valida	1981	Ehr.Bayer	0	Shrub
ASTERACEAE	Disparago	anomala	1903	Levyns	0	Shrub
ASTERACEAE	Disparago	barbata	1991	Koekemoer	1	Shrub
ASTERACEAE	Disparago	ericoides	1767	P.J.Bergius	0	Shrub
ASTERACEAE	Disparago	gongylodes	1991	Koekemoer	1	Shrub
ASTERACEAE	Disparago	kolbei	1907	Bolus	0	Shrub
ASTERACEAE	Disparago	kraussii	1844	Sch.Bip.	0	Shrub
ASTERACEAE	Disparago	laxifolia	1838	DC.	1	Shrub
ASTERACEAE	Disparago	pilosa	1991	Koekemoer	0	Shrub
ASTERACEAE	Disparago	tortilis	1838	DC.	1	Shrub
ASTERACEAE	Elytropappus	adpressus	1865	Harv.	0	Shrub
ASTERACEAE	Elytropappus	aridus	1996	Koekemoer	0	Shrub
ASTERACEAE	Elytropappus	glandulosus	1832	Less.	0	Shrub
ASTERACEAE	Elytropappus	gnaphaloides	1755	L.	0	Shrub
ASTERACEAE	Elytropappus	hispidus	1781	L.f.	0	Shrub
ASTERACEAE	Elytropappus	intricata	1937	Levyns	0	Shrub
ASTERACEAE	Elytropappus	longifolius	1837	DC.	1	Shrub
ASTERACEAE	Elytropappus	monticola	1995	Koekemoer	1	Shrub
ASTERACEAE	Elytropappus	rhinocerotis	1832	L.f.	0	Shrub
ASTERACEAE	Elytropappus	scaber	1782	L.f.	0	Shrub
ASTERACEAE	Felicia	aculeata	1973	Grau	0	Shrub
ASTERACEAE	Felicia	aethiopica	1768	Burm.f.	0	Shrub
ASTERACEAE	Felicia	amelloides	1763	L.	0	Shrub
ASTERACEAE	Felicia	amoena	1843	Sch.Bip.	0	Shrub
ASTERACEAE	Felicia	annectens	1865	Harv.	1	Annual
ASTERACEAE	Felicia	australis	1925	Alston	0	Annual
ASTERACEAE	Felicia	bellidioides	1897	Schltr.	0	Herbaceous Perennial
ASTERACEAE	Felicia	bergeriana	1826	Spreng.	0	Annual
ASTERACEAE	Felicia	cana	1836	DC.	0	Shrub
ASTERACEAE	Felicia	canaliculata	1973	Grau	1	Shrub
ASTERACEAE	Felicia	comptonii	1973	Grau	1	Shrub
ASTERACEAE	Felicia	cymbalariae	1789	Aiton	0	Shrub
ASTERACEAE	Felicia	cymbalarioides	1836	DC.	1	Shrub
ASTERACEAE	Felicia	denticulata	1973	Grau	0	Shrub
ASTERACEAE	Felicia	diffusa	1836	DC.	0	Shrub
ASTERACEAE	Felicia	dregei	1836	DC.	0	Shrub
ASTERACEAE	Felicia	dubia	1820	Cass.	0	Annual
ASTERACEAE	Felicia	ebracteata	1973	Grau	1	Shrub
ASTERACEAE	Felicia	echinata	1800	Thunb.	0	Shrub
ASTERACEAE	Felicia	elongata	1800	Thunb.	1	Shrub
ASTERACEAE	Felicia	erigeroides	1836	DC.	1	Shrub
ASTERACEAE	Felicia	esterhuyseniae	1973	Grau	1	Shrub
ASTERACEAE	Felicia	fascicularis	1836	DC.	0	Shrub
ASTERACEAE	Felicia	ferulacea	1949	Compton	0	Shrub
ASTERACEAE	Felicia	filifolia	1804	Vent.	0	Shrub
ASTERACEAE	Felicia	fruticosa	1764	L.	1	Shrub
ASTERACEAE	Felicia	heterophylla	1817	Cass.	0	Annual
ASTERACEAE	Felicia	hirsuta	1836	DC.	0	Shrub
ASTERACEAE	Felicia	hirta	1800	Thunb.	1	Shrub
ASTERACEAE	Felicia	hispida	1836	DC.	1	Annual
ASTERACEAE	Felicia	hyssopifolia	1767	P.J.Bergius	0	Shrub
ASTERACEAE	Felicia	josephinae	2002	J.C.Manning & Goldblatt	1	Annual
ASTERACEAE	Felicia	joubertinae	1973	Grau	1	Shrub
ASTERACEAE	Felicia	linifolia	1865	Harv.	0	Shrub
ASTERACEAE	Felicia	macrorrhiza	1800	Thunb.	1	Shrub
ASTERACEAE	Felicia	merxmuelleri	1973	Grau	1	Annual
ASTERACEAE	Felicia	microcephala	1973	Grau	1	Shrub
ASTERACEAE	Felicia	microsperma	1836	DC.	1	Annual
ASTERACEAE	Felicia	minima	1946	Hutch.	0	Annual
ASTERACEAE	Felicia	muricata	1800	Thunb.	0	Shrub
ASTERACEAE	Felicia	namaquana	1865	Harv.	1	Annual
ASTERACEAE	Felicia	nigrescens	1973	Grau	0	Shrub
ASTERACEAE	Felicia	nordenstamii	1973	Grau	1	Shrub
ASTERACEAE	Felicia	oleosa	1973	Grau	1	Shrub
ASTERACEAE	Felicia	ovata	1800	Thunb.	0	Shrub
ASTERACEAE	Felicia	puberula	1973	Grau	1	Annual
ASTERACEAE	Felicia	rogersii	1917	S.Moore	0	Shrub
ASTERACEAE	Felicia	scabrida	1836	DC.	1	Shrub
ASTERACEAE	Felicia	serrata	1800	Thunb.	1	Annual
ASTERACEAE	Felicia	stenophylla	1973	Grau	0	Shrub
ASTERACEAE	Felicia	tenella	1760	L.	0	Annual
ASTERACEAE	Felicia	tsitsikamae	1973	Grau	1	Shrub
ASTERACEAE	Felicia	venusta	1917	S.Moore	0	Shrub
ASTERACEAE	Felicia	westae	1932	Fourc.	1	Shrub
ASTERACEAE	Felicia	zeyheri	1832	Less.	1	Shrub
ASTERACEAE	Gymnostephium	angustifolium	1865	Harv.	1	Shrub
ASTERACEAE	Gymnostephium	ciliare	1836	DC.	1	Shrub
ASTERACEAE	Gymnostephium	corymbosum	1851	Turcz.	1	Shrub
ASTERACEAE	Gymnostephium	fruticosum	1836	DC.	1	Shrub
ASTERACEAE	Gymnostephium	hirsutum	1832	Less.	1	Shrub
ASTERACEAE	Gymnostephium	laeve	1907	Bolus	1	Shrub
ASTERACEAE	Gymnostephium	papposum	1994	G.L.Nesom	1	Shrub
ASTERACEAE	Hymenolepis	crithmoides	1771	L.	0	Geophyte
ASTERACEAE	Hymenolepis	cynopus	1986	K.Bremer & K�llersj�	1	Shrub
ASTERACEAE	Hymenolepis	dentata	1838	DC.	1	Shrub
ASTERACEAE	Hymenolepis	gnidioides	1900	S.Moore	1	Shrub
ASTERACEAE	Hymenolepis	incisa	1838	DC.	0	Shrub
ASTERACEAE	Hymenolepis	indivisa	1865	Harv.	1	Shrub
ASTERACEAE	Hymenolepis	speciosa	1946	Hutch.	1	Shrub
ASTERACEAE	Mairia	burchellii	1836	DC.	0	Herbaceous Perennial
ASTERACEAE	Mairia	coriacea	1897	Bolus	1	Herbaceous Perennial
ASTERACEAE	Mairia	crenata	1800	Thunb.	0	Herbaceous Perennial
ASTERACEAE	Mairia	hirsuta	1836	DC.	0	Herbaceous Perennial
ASTERACEAE	Metalasia	acuta	1989	P.O.Karis	0	Shrub
ASTERACEAE	Metalasia	adunca	1832	Less.	0	Shrub
ASTERACEAE	Metalasia	agathosmoides	1954	Pillans	0	Shrub
ASTERACEAE	Metalasia	albescens	1989	P.O.Karis	1	Shrub
ASTERACEAE	Metalasia	alfredii	1954	Pillans	1	Shrub
ASTERACEAE	Metalasia	aurea	1826	D.Don	0	Shrub
ASTERACEAE	Metalasia	bodkinii	1927	L.Bolus	1	Shrub
ASTERACEAE	Metalasia	brevifolia	1788	Lam.	0	Shrub
ASTERACEAE	Metalasia	calcicola	1989	P.O.Karis	1	Shrub
ASTERACEAE	Metalasia	capitata	1788	Lam.	0	Shrub
ASTERACEAE	Metalasia	cephalotes	1800	Thunb.	0	Shrub
ASTERACEAE	Metalasia	compacta	1844	Sch.Bip.	1	Shrub
ASTERACEAE	Metalasia	confusa	1954	Pillans	1	Shrub
ASTERACEAE	Metalasia	cymbifolia	1865	Harv.	1	Shrub
ASTERACEAE	Metalasia	densa	1788	Lam.	0	Shrub
ASTERACEAE	Metalasia	distans	1824	Schrank	1	Shrub
ASTERACEAE	Metalasia	divergens	1800	Thunb.	1	Shrub
ASTERACEAE	Metalasia	dregeana	1838	DC.	0	Shrub
ASTERACEAE	Metalasia	erectifolia	1954	Pillans	1	Shrub
ASTERACEAE	Metalasia	erubescens	1838	DC.	0	Shrub
ASTERACEAE	Metalasia	fastigiata	1826	Thunb.	0	Shrub
ASTERACEAE	Metalasia	galpinii	1927	L.Bolus	1	Shrub
ASTERACEAE	Metalasia	helmei	2008	P.O.Karis	1	Shrub
ASTERACEAE	Metalasia	humilis	1989	P.O.Karis	1	Shrub
ASTERACEAE	Metalasia	inversa	1989	P.O.Karis	1	Shrub
ASTERACEAE	Metalasia	juniperoides	1954	Pillans	1	Shrub
ASTERACEAE	Metalasia	lichtensteinii	1832	Less.	1	Shrub
ASTERACEAE	Metalasia	luteola	1989	P.O.Karis	1	Shrub
ASTERACEAE	Metalasia	massonii	1899	S.Moore	0	Shrub
ASTERACEAE	Metalasia	montana	1989	P.O.Karis	1	Shrub
ASTERACEAE	Metalasia	muraltiifolia	1838	DC.	0	Shrub
ASTERACEAE	Metalasia	muricata	1753	L.	0	Shrub
ASTERACEAE	Metalasia	octoflora	1838	DC.	1	Shrub
ASTERACEAE	Metalasia	oligocephala	1989	P.O.Karis	1	Shrub
ASTERACEAE	Metalasia	pallida	1906	Bolus	0	Shrub
ASTERACEAE	Metalasia	phillipsii	1927	L.Bolus	0	Shrub
ASTERACEAE	Metalasia	plicata	1989	P.O.Karis	1	Shrub
ASTERACEAE	Metalasia	pulchella	1819	Cass.	1	Shrub
ASTERACEAE	Metalasia	pulcherrima	1832	Less.	0	Shrub
ASTERACEAE	Metalasia	pungens	1826	D.Don	0	Shrub
ASTERACEAE	Metalasia	quinqueflora	1838	DC.	1	Shrub
ASTERACEAE	Metalasia	rhoderoides	1946	T.M.Salter	1	Shrub
ASTERACEAE	Metalasia	riparia	1946	T.M.Salter	1	Shrub
ASTERACEAE	Metalasia	rogersii	1920	S.Moore	1	Shrub
ASTERACEAE	Metalasia	seriphiifolia	1838	DC.	1	Shrub
ASTERACEAE	Metalasia	serrata	1989	P.O.Karis	1	Shrub
ASTERACEAE	Metalasia	serrulata	1989	P.O.Karis	1	Shrub
ASTERACEAE	Metalasia	strictifolia	1906	Bolus	0	Shrub
ASTERACEAE	Metalasia	tenuifolia	1838	DC.	1	Shrub
ASTERACEAE	Metalasia	tenuis	1989	P.O.Karis	1	Shrub
ASTERACEAE	Metalasia	tricolor	1954	Pillans	1	Shrub
ASTERACEAE	Metalasia	trivialis	1989	P.O.Karis	0	Shrub
ASTERACEAE	Metalasia	umbelliformis	1989	P.O.Karis	1	Shrub
ASTERACEAE	Osmitopsis	afra	1759	L.	1	Shrub
ASTERACEAE	Osmitopsis	asteriscoides	1767	P.J.Bergius	1	Shrub
ASTERACEAE	Osmitopsis	dentata	1800	Thunb.	1	Shrub
ASTERACEAE	Osmitopsis	glabra	1976	K.Bremer	1	Shrub
ASTERACEAE	Osmitopsis	nana	1899	Schltr.	0	Shrub
ASTERACEAE	Osmitopsis	osmitoides	1832	Less.	0	Shrub
ASTERACEAE	Osmitopsis	parvifolia	1837	DC.	1	Shrub
ASTERACEAE	Osmitopsis	pinnatifida	1838	DC.	1	Shrub
ASTERACEAE	Osmitopsis	tenuis	1972	K.Bremer	1	Shrub
ASTERACEAE	Stoebe	aethiopica	1753	L.	0	Shrub
ASTERACEAE	Stoebe	alopecuroides	1783	Lam.	0	Shrub
ASTERACEAE	Stoebe	capitata	1767	P.J.Bergius	0	Shrub
ASTERACEAE	Stoebe	cinerea	1753	L.	1	Shrub
ASTERACEAE	Stoebe	cyathuloides	1899	Schltr.	0	Shrub
ASTERACEAE	Stoebe	fusca	1753	L.	0	Shrub
ASTERACEAE	Stoebe	gomphrenoides	1764	Lam.	1	Shrub
ASTERACEAE	Stoebe	incana	1800	Thunb.	1	Shrub
ASTERACEAE	Stoebe	leucocephala	1838	DC.	0	Shrub
ASTERACEAE	Stoebe	microphylla	1838	DC.	0	Shrub
ASTERACEAE	Stoebe	montana	1937	Levyns	1	Shrub
ASTERACEAE	Stoebe	muirii	1937	Levyns	1	Shrub
ASTERACEAE	Stoebe	nervigera	1838	DC.	0	Shrub
ASTERACEAE	Stoebe	phyllostachya	1838	DC.	0	Shrub
ASTERACEAE	Stoebe	plumosa	1753	L.	0	Shrub
ASTERACEAE	Stoebe	prostrata	1771	L.	1	Shrub
ASTERACEAE	Stoebe	rosea	1901	WolleyDod	1	Shrub
ASTERACEAE	Stoebe	rugulosa	1865	Harv.	0	Shrub
ASTERACEAE	Stoebe	saxatilis	1937	Levyns	0	Shrub
ASTERACEAE	Stoebe	schultzii	1937	Levyns	0	Shrub
ASTERACEAE	Stoebe	spiralis	1832	Less.	0	Shrub
ASTERACEAE	Ursinia	abrotanifolia	1813	R.Br.	1	Shrub
ASTERACEAE	Ursinia	anethoides	1836	DC.	0	Shrub
ASTERACEAE	Ursinia	anthemoides	1759	L.	0	Annual
ASTERACEAE	Ursinia	cakilefolia	1836	DC.	1	Annual
ASTERACEAE	Ursinia	caledonica	1951	E.Phillips	1	Shrub
ASTERACEAE	Ursinia	chrysanthemoides	1832	Less.	0	Annual
ASTERACEAE	Ursinia	coronopifolia	1832	Less.	1	Shrub
ASTERACEAE	Ursinia	dentata	1753	L.	0	Shrub
ASTERACEAE	Ursinia	discolor	1832	Less.	0	Shrub
ASTERACEAE	Ursinia	dregeana	1836	DC.	1	Shrub
ASTERACEAE	Ursinia	eckloniana	1850	Sond.	1	Shrub
ASTERACEAE	Ursinia	filipes	1836	DC.	0	Shrub
ASTERACEAE	Ursinia	heterodonta	1836	DC.	0	Shrub
ASTERACEAE	Ursinia	hispida	1836	DC.	1	Shrub
ASTERACEAE	Ursinia	macropoda	1836	DC.	1	Shrub
ASTERACEAE	Ursinia	merxmuelleri	1967	Prassler	1	Shrub
ASTERACEAE	Ursinia	nana	1836	DC.	0	Annual
ASTERACEAE	Ursinia	nudicaulis	1800	Thunb.	0	Shrub
ASTERACEAE	Ursinia	oreogena	1967	Prassler	1	Shrub
ASTERACEAE	Ursinia	paleacea	1763	L.	0	Shrub
ASTERACEAE	Ursinia	pilifera	1767	P.J.Bergius	0	Shrub
ASTERACEAE	Ursinia	pinnata	1800	Thunb.	0	Shrub
ASTERACEAE	Ursinia	punctata	1800	Thunb.	0	Shrub
ASTERACEAE	Ursinia	quinquepartita	1836	DC.	1	Shrub
ASTERACEAE	Ursinia	rigidula	1836	DC.	0	Shrub
ASTERACEAE	Ursinia	scariosa	1789	Aiton	0	Shrub
ASTERACEAE	Ursinia	sericea	1794	Thunb.	0	Shrub
ASTERACEAE	Ursinia	serrata	1781	L.f.	0	Shrub
ASTERACEAE	Ursinia	speciosa	1836	DC.	0	Annual
ASTERACEAE	Ursinia	subflosculosa	1836	DC.	1	Shrub
ASTERACEAE	Ursinia	tenuifolia	1771	L.	0	Shrub
ASTERACEAE	Ursinia	trifida	1800	Thunb.	0	Shrub
ASTERACEAE	Zyrphelis	decumbens	1899	Schltr.	1	Shrub
ASTERACEAE	Zyrphelis	ecklonis	1836	DC.	0	Shrub
ASTERACEAE	Zyrphelis	foliosa	1865	Harv.	1	Shrub
ASTERACEAE	Zyrphelis	lasiocarpa	1836	DC.	0	Shrub
ASTERACEAE	Zyrphelis	microcephala	1832	Less.	0	Shrub
ASTERACEAE	Zyrphelis	montana	1899	Schltr.	1	Shrub
ASTERACEAE	Zyrphelis	monticola	1931	Compton	1	Shrub
ASTERACEAE	Zyrphelis	outeniquae	1934	Fourc.	1	Shrub
ASTERACEAE	Zyrphelis	perezioides	1891	Less.	1	Shrub
ASTERACEAE	Zyrphelis	spathulata	1896	Z.Wiegand	1	Shrub
ASTERACEAE	Zyrphelis	taxifolia	1763	L.	1	Shrub
BORAGINACEAE	Lobostemon	argenteus	1767	P.J.Bergius	0	Shrub
BORAGINACEAE	Lobostemon	belliformis	1996	M.H.Buys	1	Shrub
BORAGINACEAE	Lobostemon	capitatus	1770	L.	0	Shrub
BORAGINACEAE	Lobostemon	cinereus	1846	DC. & A.DC	1	Shrub
BORAGINACEAE	Lobostemon	collinus	1904	C.H.Wright	1	Shrub
BORAGINACEAE	Lobostemon	curvifolius	1837	H.Buek	0	Shrub
BORAGINACEAE	Lobostemon	daltonii	1999	M.H.Buys	1	Shrub
BORAGINACEAE	Lobostemon	decorus	1934	Levyns	1	Shrub
BORAGINACEAE	Lobostemon	echioides	1830	Lehm.	0	Shrub
BORAGINACEAE	Lobostemon	fruticosus	1753	L.	0	Shrub
BORAGINACEAE	Lobostemon	glaber	1794	Vahl	0	Shrub
BORAGINACEAE	Lobostemon	glaucophyllus	1793	Jacq.	0	Shrub
BORAGINACEAE	Lobostemon	gracilis	1934	Levyns	1	Shrub
BORAGINACEAE	Lobostemon	hottentoticus	1934	Levyns	1	Shrub
BORAGINACEAE	Lobostemon	laevigatus	1762	L.	0	Shrub
BORAGINACEAE	Lobostemon	lucidus	1827	Lehm.	1	Shrub
BORAGINACEAE	Lobostemon	marlothii	1934	Levyns	0	Shrub
BORAGINACEAE	Lobostemon	montanus	1837	H.Buek	1	Shrub
BORAGINACEAE	Lobostemon	muirii	1934	Levyns	1	Shrub
BORAGINACEAE	Lobostemon	oederiaefolius	1846	A.DC.	0	Shrub
BORAGINACEAE	Lobostemon	paniculatus	1794	Thunb.	0	Shrub
BORAGINACEAE	Lobostemon	paniculiformis	1846	A.DC.	0	Shrub
BORAGINACEAE	Lobostemon	pearsonii	1934	Levyns	0	Shrub
BORAGINACEAE	Lobostemon	regulareflorus	1801	KerGawl	1	Shrub
BORAGINACEAE	Lobostemon	sanguineus	1898	Schltr.	0	Shrub
BORAGINACEAE	Lobostemon	stachydeus	1846	A.DC.	0	Shrub
BORAGINACEAE	Lobostemon	strigosus	1818	Lehm.	0	Shrub
BORAGINACEAE	Lobostemon	trichotomus	1800	Thunb.	0	Shrub
BORAGINACEAE	Lobostemon	trigonus	1794	Thunb.	0	Shrub
BRUNIACEAE	Audouinia	capitata	1767	L.	0	Shrub
BRUNIACEAE	Audouinia	esterhuyseniae	1969	Powrie	0	Shrub
BRUNIACEAE	Audouinia	hispida	1947	Pillans	1	Shrub
BRUNIACEAE	Audouinia	laevis	1947	Pillans	0	Shrub
BRUNIACEAE	Audouinia	laxa	1800	Thunb.	1	Shrub
BRUNIACEAE	Berzelia	abrotanoides	1753	L.	0	Shrub
BRUNIACEAE	Berzelia	alopecuroides	1800	Thunb.	1	Shrub
BRUNIACEAE	Berzelia	burchellii	1912	Dummer	1	Shrub
BRUNIACEAE	Berzelia	commutata	1862	Sond.	1	Shrub
BRUNIACEAE	Berzelia	cordifolia	1831	Schltdl.	1	Shrub
BRUNIACEAE	Berzelia	dregeana	1903	Colozza	1	Shrub
BRUNIACEAE	Berzelia	ecklonii	1947	Pillans	1	Shrub
BRUNIACEAE	Berzelia	galpinii	1947	Pillans	1	Shrub
BRUNIACEAE	Berzelia	incurva	1947	Pillans	1	Shrub
BRUNIACEAE	Berzelia	intermedia	1831	D.Dietr.	0	Shrub
BRUNIACEAE	Berzelia	lanuginosa	1753	L.	0	Shrub
BRUNIACEAE	Berzelia	squarrosa	1810	Thunb.	0	Shrub
BRUNIACEAE	Berzelia	stokoei	1922	E.Phillips	1	Shrub
BRUNIACEAE	Berzelia	superba	1922	Willd.	1	Shrub
BRUNIACEAE	Brunia	africana	1768	Burm.f.	0	Shrub
BRUNIACEAE	Brunia	angulata	1844	Sond.	0	Shrub
BRUNIACEAE	Brunia	barnardii	1947	Pillans	1	Shrub
BRUNIACEAE	Brunia	bullata	1915	Schltr.	1	Shrub
BRUNIACEAE	Brunia	callunoides	1867	Oliv.	0	Shrub
BRUNIACEAE	Brunia	compacta	2010	A.V.Hall	1	Shrub
BRUNIACEAE	Brunia	cordata	1768	Burm.f.	0	Shrub
BRUNIACEAE	Brunia	dregeana	1861	Sond.	1	Shrub
BRUNIACEAE	Brunia	esterhuyseniae	1968	Strid	0	Shrub
BRUNIACEAE	Brunia	fragarioides	1798	Willd.	0	Shrub
BRUNIACEAE	Brunia	laevis	1800	Thunb.	0	Shrub
BRUNIACEAE	Brunia	latebracteata	1881	A.V.Hall	1	Shrub
BRUNIACEAE	Brunia	macrocephala	1809	Willd.	1	Shrub
BRUNIACEAE	Brunia	microphylla	1800	Thunb.	0	Shrub
BRUNIACEAE	Brunia	monogyna	1810	Vahl	1	Shrub
BRUNIACEAE	Brunia	monostyla	1947	Pillans	1	Shrub
BRUNIACEAE	Brunia	myrtoides	1810	Vahl	1	Shrub
BRUNIACEAE	Brunia	neglecta	1897	Schltr.	0	Shrub
BRUNIACEAE	Brunia	noduliflora	2000	Goldblatt & J.C.Manning	0	Shrub
BRUNIACEAE	Brunia	oblongifolia	1947	Pillans	1	Shrub
BRUNIACEAE	Brunia	paleacea	1767	P.J.Bergius	1	Shrub
BRUNIACEAE	Brunia	palustris	1904	Dummer	0	Shrub
BRUNIACEAE	Brunia	pentandra	1794	Thunb.	1	Shrub
BRUNIACEAE	Brunia	phylicoides	1803	Thunb.	1	Shrub
BRUNIACEAE	Brunia	pillansii	1947	Pillans	1	Shrub
BRUNIACEAE	Brunia	powrieae	1947	Pillans	1	Shrub
BRUNIACEAE	Brunia	purpurea	1947	Pillans	0	Shrub
BRUNIACEAE	Brunia	sacculata	1904	Pillans	0	Shrub
BRUNIACEAE	Brunia	schlechteri	1912	Dummer	1	Shrub
BRUNIACEAE	Brunia	sphaerocephala	1861	Sond.	0	Shrub
BRUNIACEAE	Brunia	squalida	1844	Sond.	0	Shrub
BRUNIACEAE	Brunia	thomae	1947	Pillans	0	Shrub
BRUNIACEAE	Brunia	tulbaghensis	1912	Dummer	1	Shrub
BRUNIACEAE	Brunia	variabilis	1947	Pillans	1	Shrub
BRUNIACEAE	Brunia	villosa	1845	C.Presl	1	Shrub
BRUNIACEAE	Brunia	virgata	1826	Brongn.	0	Shrub
BRUNIACEAE	Linconia	alopecuroidea	1771	L.	1	Shrub
BRUNIACEAE	Linconia	cuspidata	1803	Thunb.	0	Shrub
BRUNIACEAE	Linconia	ericoides	1999	Oliv.	0	Shrub
BRUNIACEAE	Staavia	brownii	1912	Dummer	1	Shrub
BRUNIACEAE	Staavia	capitella	1804	Thunb.	1	Shrub
BRUNIACEAE	Staavia	dodii	1898	Bolus	1	Shrub
BRUNIACEAE	Staavia	glutinosa	1767	L.	1	Shrub
BRUNIACEAE	Staavia	phylicoides	1947	Pillans	1	Shrub
BRUNIACEAE	Staavia	pinifolia	1809	Willd.	1	Shrub
BRUNIACEAE	Staavia	radiata	1755	L.	0	Shrub
BRUNIACEAE	Staavia	staavioides	1861	Sond.	1	Shrub
BRUNIACEAE	Staavia	trichotoma	1794	Thunb.	1	Shrub
BRUNIACEAE	Staavia	verticillata	1782	L.f.	1	Shrub
BRUNIACEAE	Staavia	zeyheri	1862	Sond.	1	Shrub
BRUNIACEAE	Thamnea	depressa	1866	Oliv.	1	Shrub
BRUNIACEAE	Thamnea	gracilis	1866	Kuntze	1	Shrub
BRUNIACEAE	Thamnea	hirtella	1866	Oliv.	1	Shrub
BRUNIACEAE	Thamnea	massoniana	1912	Dummer	1	Shrub
BRUNIACEAE	Thamnea	matroosbergensis	2010	A.V.Hall	1	Shrub
BRUNIACEAE	Thamnea	teres	1867	Oliv.	1	Shrub
BRUNIACEAE	Thamnea	thesioides	1912	Dummer	1	Shrub
BRUNIACEAE	Thamnea	uniflora	1753	Brongn.	0	Shrub
BRUNIACEAE	Thamnea	ustulata	1894	Thunb.	1	Shrub
CYPERACEAE	Ficinia	acuminata	1834	Nees	0	Graminoid
CYPERACEAE	Ficinia	anceps	1835	Nees	1	Graminoid
CYPERACEAE	Ficinia	angustifolia	1821	Schrad.	0	Graminoid
CYPERACEAE	Ficinia	anysbergensis	2005	Muasya	0	Graminoid
CYPERACEAE	Ficinia	arenicola	1978	T.H.Arnold & GordonGray	1	Graminoid
CYPERACEAE	Ficinia	argyropa	1858	Nees	0	Graminoid
CYPERACEAE	Ficinia	bergiana	1837	Kunth	0	Graminoid
CYPERACEAE	Ficinia	brevifolia	1834	Kunth	0	Graminoid
CYPERACEAE	Ficinia	bulbosa	1771	L.	0	Graminoid
CYPERACEAE	Ficinia	capillifolia	1894	Schrad.	0	Graminoid
CYPERACEAE	Ficinia	capitella	1800	Thunb.	0	Graminoid
CYPERACEAE	Ficinia	cedarbergensis	1978	T.H.Arnold & GordonGray	1	Graminoid
CYPERACEAE	Ficinia	compacta	1906	C.B.Clarke	0	Graminoid
CYPERACEAE	Ficinia	deusta	1767	P.J.Bergius	0	Graminoid
CYPERACEAE	Ficinia	distans	1908	C.B.Clarke	0	Graminoid
CYPERACEAE	Ficinia	dunensis	1947	Levyns	0	Graminoid
CYPERACEAE	Ficinia	dura	1925	Turrill	0	Graminoid
CYPERACEAE	Ficinia	ecklonea	1834	Steud.	0	Graminoid
CYPERACEAE	Ficinia	elatior	1947	Levyns	0	Graminoid
CYPERACEAE	Ficinia	esterhuyseniae	2005	Muasya	0	Graminoid
CYPERACEAE	Ficinia	fascicularis	1835	Nees	0	Graminoid
CYPERACEAE	Ficinia	fastigiata	1835	Thunb.	1	Graminoid
CYPERACEAE	Ficinia	filiformis	1829	Lam.	0	Graminoid
CYPERACEAE	Ficinia	grandiflora	1978	T.H.Arnold & GordonGray	1	Graminoid
CYPERACEAE	Ficinia	gydomontana	1978	T.H.Arnold & GordonGray	1	Graminoid
CYPERACEAE	Ficinia	indica	1921	Lam.	0	Graminoid
CYPERACEAE	Ficinia	ixioides	1834	Nees	0	Graminoid
CYPERACEAE	Ficinia	laciniata	1835	Thunb.	0	Graminoid
CYPERACEAE	Ficinia	laevis	1834	Vahl	0	Graminoid
CYPERACEAE	Ficinia	lateralis	1837	Vahl	0	Graminoid
CYPERACEAE	Ficinia	latifolia	1978	T.H.Arnold & GordonGray	1	Graminoid
CYPERACEAE	Ficinia	levynsiae	1978	T.H.Arnold & GordonGray	0	Graminoid
CYPERACEAE	Ficinia	macowanii	1894	C.B.Clarke	0	Graminoid
CYPERACEAE	Ficinia	micrantha	1898	C.B.Clarke	1	Graminoid
CYPERACEAE	Ficinia	minutiflora	1900	C.B.Clarke	1	Graminoid
CYPERACEAE	Ficinia	monticola	1837	Kunth	0	Graminoid
CYPERACEAE	Ficinia	mucronata	1908	C.B.Clarke	1	Graminoid
CYPERACEAE	Ficinia	nigrescens	1821	Schrad.	0	Graminoid
CYPERACEAE	Ficinia	nodosa	1773	Rottb.	0	Graminoid
CYPERACEAE	Ficinia	oligantha	1829	Steud.	0	Graminoid
CYPERACEAE	Ficinia	pallens	1836	Schrad.	1	Graminoid
CYPERACEAE	Ficinia	paradoxa	1836	Schrad.	0	Graminoid
CYPERACEAE	Ficinia	petrophila	1978	T.H.Arnold & GordonGray	1	Graminoid
CYPERACEAE	Ficinia	pinguior	1894	C.B.Clarke	1	Graminoid
CYPERACEAE	Ficinia	polystachya	1947	Levyns	0	Graminoid
CYPERACEAE	Ficinia	praemorsa	1835	Nees	1	Graminoid
CYPERACEAE	Ficinia	pygmaea	1871	Boeck.	0	Graminoid
CYPERACEAE	Ficinia	quinquangularis	1871	Boeck.	0	Graminoid
CYPERACEAE	Ficinia	radiata	1782	L.f.	0	Graminoid
CYPERACEAE	Ficinia	ramosissima	1837	Kunth	0	Graminoid
CYPERACEAE	Ficinia	repens	1858	Nees	0	Graminoid
CYPERACEAE	Ficinia	rigida	1947	Levyns	1	Graminoid
CYPERACEAE	Ficinia	secunda	1837	Vahl	0	Graminoid
CYPERACEAE	Ficinia	stolonifera	1871	Boeck.	0	Graminoid
CYPERACEAE	Ficinia	trichodes	1883	Schrad.	0	Graminoid
CYPERACEAE	Ficinia	trispicata	1783	L.f.	0	Graminoid
CYPERACEAE	Ficinia	tristachya	1797	Rottb.	0	Graminoid
CYPERACEAE	Ficinia	truncata	1832	Thunb.	0	Graminoid
CYPERACEAE	Ficinia	zeyheri	1871	Boeck.	0	Graminoid
CYPERACEAE	Tetraria	bolusii	1894	C.B.Clarke	0	Graminoid
CYPERACEAE	Tetraria	brachyphylla	1947	Levyns	0	Graminoid
CYPERACEAE	Tetraria	bromoides	1829	Lam.	0	Graminoid
CYPERACEAE	Tetraria	burmanii	1836	Schrad.	0	Graminoid
CYPERACEAE	Tetraria	capillacea	1828	Thunb.	0	Graminoid
CYPERACEAE	Tetraria	compacta	1947	Levyns	1	Graminoid
CYPERACEAE	Tetraria	compar	1771	L.	0	Graminoid
CYPERACEAE	Tetraria	crassa	1947	Levyns	1	Graminoid
CYPERACEAE	Tetraria	crinifolia	1858	Nees	0	Graminoid
CYPERACEAE	Tetraria	cuspidata	1797	Rottb.	0	Graminoid
CYPERACEAE	Tetraria	exilis	1947	Levyns	1	Graminoid
CYPERACEAE	Tetraria	eximia	1894	C.B.Clarke	1	Graminoid
CYPERACEAE	Tetraria	fasciata	1797	Rottb.	0	Graminoid
CYPERACEAE	Tetraria	ferruginea	1900	C.B.Clarke	0	Graminoid
CYPERACEAE	Tetraria	fimbriolata	1858	Nees	0	Graminoid
CYPERACEAE	Tetraria	flexuosa	1828	Thunb.	0	Graminoid
CYPERACEAE	Tetraria	fourcadei	1925	Turrill & Sch�nland	0	Graminoid
CYPERACEAE	Tetraria	gracilis	1925	Turrill	0	Graminoid
CYPERACEAE	Tetraria	graminifolia	1947	Levyns	1	Graminoid
CYPERACEAE	Tetraria	involucrata	1797	Rottb.	0	Graminoid
CYPERACEAE	Tetraria	ligulata	1899	Boeck.	1	Graminoid
CYPERACEAE	Tetraria	maculata	1925	Turrill & Sch�nland	0	Graminoid
CYPERACEAE	Tetraria	microstachys	1804	Vahl	0	Graminoid
CYPERACEAE	Tetraria	nigrovaginata	1858	Nees	0	Graminoid
CYPERACEAE	Tetraria	paludosa	1947	Levyns	1	Graminoid
CYPERACEAE	Tetraria	picta	1899	Boeck.	0	Graminoid
CYPERACEAE	Tetraria	pillansii	1947	Levyns	0	Graminoid
CYPERACEAE	Tetraria	pubescens	1925	Turrill & Sch�nland	0	Graminoid
CYPERACEAE	Tetraria	pygmaea	1947	Levyns	0	Graminoid
CYPERACEAE	Tetraria	robusta	1850	Kunth	0	Graminoid
CYPERACEAE	Tetraria	secans	1894	C.B.Clarke	0	Graminoid
CYPERACEAE	Tetraria	sylvatica	1858	Nees	0	Graminoid
CYPERACEAE	Tetraria	thermalis	1771	L.	0	Graminoid
CYPERACEAE	Tetraria	triangularis	1899	Boeck.	0	Graminoid
CYPERACEAE	Tetraria	ustulata	1771	L.	0	Graminoid
CYPERACEAE	Tetraria	vaginata	1925	Turrill & Sch�nland	1	Graminoid
CYPERACEAE	Tetraria	variabilis	1947	Levyns	0	Graminoid
FABACEAE	Amphithalea	alba	1985	Granby	1	Shrub
FABACEAE	Amphithalea	axillaris	1985	Granby	0	Shrub
FABACEAE	Amphithalea	biovulata	1905	Bolus	0	Shrub
FABACEAE	Amphithalea	bodkinii	1912	Dummer	1	Shrub
FABACEAE	Amphithalea	bowiei	1843	Benth.	1	Shrub
FABACEAE	Amphithalea	bullata	1843	Benth.	1	Shrub
FABACEAE	Amphithalea	cedarbergensis	1980	Granby	1	Shrub
FABACEAE	Amphithalea	ciliaris	1836	Eckl. & Zeyh.	1	Shrub
FABACEAE	Amphithalea	concava	1985	Granby	1	Shrub
FABACEAE	Amphithalea	cuneifolia	1836	Eckl. & Zeyh.	1	Shrub
FABACEAE	Amphithalea	cymbifolia	1931	C.A.Sm.	1	Shrub
FABACEAE	Amphithalea	dahlgrenii	1980	Granby	1	Shrub
FABACEAE	Amphithalea	ericifolia	1760	L.	0	Shrub
FABACEAE	Amphithalea	esterhuyseniae	1980	Granby	1	Shrub
FABACEAE	Amphithalea	flava	1987	Granby	1	Shrub
FABACEAE	Amphithalea	fourcadei	1946	Compton	1	Shrub
FABACEAE	Amphithalea	imbricata	1913	L.	1	Shrub
FABACEAE	Amphithalea	intermedia	1836	Eckl. & Zeyh.	0	Shrub
FABACEAE	Amphithalea	micrantha	1840	Walp.	0	Shrub
FABACEAE	Amphithalea	minima	1980	Granby	1	Shrub
FABACEAE	Amphithalea	monticola	1998	A.L.Schutte	0	Shrub
FABACEAE	Amphithalea	muirii	1980	Granby	0	Shrub
FABACEAE	Amphithalea	muraltioides	1843	Benth.	0	Shrub
FABACEAE	Amphithalea	oppositifolia	1927	L.Bolus	1	Shrub
FABACEAE	Amphithalea	pageae	1927	L.Bolus	1	Shrub
FABACEAE	Amphithalea	parvifolia	1800	Thunb.	0	Shrub
FABACEAE	Amphithalea	perplexa	1836	Eckl. & Zeyh.	0	Shrub
FABACEAE	Amphithalea	phylicoides	1836	Eckl. & Zeyh.	1	Shrub
FABACEAE	Amphithalea	purpurea	1980	Granby	1	Shrub
FABACEAE	Amphithalea	rostrata	1991	A.L.Schutte & B.E.vanWyk	1	Shrub
FABACEAE	Amphithalea	sericea	1897	Schltr.	1	Shrub
FABACEAE	Amphithalea	speciosa	1897	Schltr.	1	Shrub
FABACEAE	Amphithalea	spinosa	1862	Harv.	0	Shrub
FABACEAE	Amphithalea	stokoei	1927	L.Bolus	1	Shrub
FABACEAE	Amphithalea	tomentosa	1800	Thunb.	0	Shrub
FABACEAE	Amphithalea	tortilis	1836	E.Mey.	0	Shrub
FABACEAE	Amphithalea	villosa	1899	Schltr.	0	Shrub
FABACEAE	Amphithalea	violacea	1836	E.Mey.	0	Shrub
FABACEAE	Amphithalea	virgata	1836	Eckl. & Zeyh.	1	Shrub
FABACEAE	Amphithalea	vlokii	1992	A.L.Schutte & B.E.vanWyk	1	Shrub
FABACEAE	Amphithalea	williamsonii	1862	Harv.	1	Shrub
FABACEAE	Aspalathus	abietina	1800	Thunb.	0	Shrub
FABACEAE	Aspalathus	acanthes	1836	Eckl. & Zeyh.	1	Shrub
FABACEAE	Aspalathus	acanthiloba	1962	R.Dahlgren	1	Shrub
FABACEAE	Aspalathus	acanthoclada	1963	R.Dahlgren	1	Shrub
FABACEAE	Aspalathus	acanthophylla	1836	Eckl. & Zeyh.	1	Shrub
FABACEAE	Aspalathus	acidota	1960	R.Dahlgren	1	Shrub
FABACEAE	Aspalathus	acifera	1968	R.Dahlgren	1	Shrub
FABACEAE	Aspalathus	aciloba	1963	R.Dahlgren	1	Shrub
FABACEAE	Aspalathus	aciphylla	1862	Harv.	0	Shrub
FABACEAE	Aspalathus	acocksii	1960	R.Dahlgren	1	Shrub
FABACEAE	Aspalathus	aculeata	1800	Thunb.	0	Shrub
FABACEAE	Aspalathus	acuminata	1783	Lam.	0	Shrub
FABACEAE	Aspalathus	acutiflora	1963	R.Dahlgren	1	Shrub
FABACEAE	Aspalathus	aemula	1836	E.Mey.	0	Shrub
FABACEAE	Aspalathus	albens	1771	L.	0	Shrub
FABACEAE	Aspalathus	alopecurus	1848	Benth.	0	Shrub
FABACEAE	Aspalathus	alpestris	1843	Benth.	0	Shrub
FABACEAE	Aspalathus	altissima	1960	R.Dahlgren	1	Shrub
FABACEAE	Aspalathus	amoena	1963	R.Dahlgren	0	Shrub
FABACEAE	Aspalathus	angustifolia	1785	Lam.	0	Shrub
FABACEAE	Aspalathus	araneosa	1753	L.	1	Shrub
FABACEAE	Aspalathus	arenaria	1963	R.Dahlgren	1	Shrub
FABACEAE	Aspalathus	argyrella	1890	MacOwan	0	Shrub
FABACEAE	Aspalathus	arida	1832	E.Mey.	0	Shrub
FABACEAE	Aspalathus	aristata	1940	Compton	1	Shrub
FABACEAE	Aspalathus	aristifolia	1963	R.Dahlgren	1	Shrub
FABACEAE	Aspalathus	aspalathoides	1759	L.	0	Shrub
FABACEAE	Aspalathus	asparagoides	1782	L.f.	0	Shrub
FABACEAE	Aspalathus	astroites	1753	L.	1	Shrub
FABACEAE	Aspalathus	attenuata	1963	R.Dahlgren	1	Shrub
FABACEAE	Aspalathus	aurantiaca	1963	R.Dahlgren	0	Shrub
FABACEAE	Aspalathus	barbata	1785	Lam.	1	Shrub
FABACEAE	Aspalathus	barbigera	1967	R.Dahlgren	0	Shrub
FABACEAE	Aspalathus	batodes	1836	Eckl. & Zeyh.	0	Shrub
FABACEAE	Aspalathus	bidouwensis	1960	R.Dahlgren	1	Shrub
FABACEAE	Aspalathus	biflora	1836	E.Mey.	0	Shrub
FABACEAE	Aspalathus	bodkinii	1896	Bolus	0	Shrub
FABACEAE	Aspalathus	borboniifolia	1960	R.Dahlgren	1	Shrub
FABACEAE	Aspalathus	bowieana	1848	Benth.	1	Shrub
FABACEAE	Aspalathus	bracteata	1800	Thunb.	0	Shrub
FABACEAE	Aspalathus	brevicarpa	1963	R.Dahlgren	1	Shrub
FABACEAE	Aspalathus	burchelliana	1848	Benth.	1	Shrub
FABACEAE	Aspalathus	caespitosa	1963	R.Dahlgren	1	Shrub
FABACEAE	Aspalathus	calcarata	1862	Harv.	0	Shrub
FABACEAE	Aspalathus	calcarea	1963	R.Dahlgren	1	Shrub
FABACEAE	Aspalathus	caledonensis	1963	R.Dahlgren	0	Shrub
FABACEAE	Aspalathus	callosa	1753	L.	0	Shrub
FABACEAE	Aspalathus	campestris	1962	R.Dahlgren	0	Shrub
FABACEAE	Aspalathus	candicans	1812	Aiton	1	Shrub
FABACEAE	Aspalathus	candidula	1963	R.Dahlgren	1	Shrub
FABACEAE	Aspalathus	capensis	1839	Walp.	1	Shrub
FABACEAE	Aspalathus	capitata	1760	L.	1	Shrub
FABACEAE	Aspalathus	carnosa	1767	P.J.Bergius	1	Shrub
FABACEAE	Aspalathus	cephalotes	1800	Thunb.	0	Shrub
FABACEAE	Aspalathus	cerrhantha	1836	Eckl. & Zeyh.	1	Shrub
FABACEAE	Aspalathus	chenopoda	1753	L.	1	Shrub
FABACEAE	Aspalathus	chortophila	1836	Eckl. & Zeyh.	1	Shrub
FABACEAE	Aspalathus	chrysantha	1963	R.Dahlgren	1	Shrub
FABACEAE	Aspalathus	ciliaris	1771	L.	0	Shrub
FABACEAE	Aspalathus	cinerascens	1836	E.Mey.	1	Shrub
FABACEAE	Aspalathus	citrina	1963	R.Dahlgren	0	Shrub
FABACEAE	Aspalathus	cliffortiifolia	1963	R.Dahlgren	1	Shrub
FABACEAE	Aspalathus	cliffortioides	1899	Bolus	0	Shrub
FABACEAE	Aspalathus	collina	1836	Eckl. & Zeyh.	0	Shrub
FABACEAE	Aspalathus	commutata	1836	Vogel	1	Shrub
FABACEAE	Aspalathus	compacta	1968	R.Dahlgren	0	Shrub
FABACEAE	Aspalathus	complicata	1843	Benth.	1	Shrub
FABACEAE	Aspalathus	comptonii	1960	R.Dahlgren	1	Shrub
FABACEAE	Aspalathus	concava	1897	Bolus	1	Shrub
FABACEAE	Aspalathus	condensata	1963	R.Dahlgren	1	Shrub
FABACEAE	Aspalathus	confusa	1963	R.Dahlgren	1	Shrub
FABACEAE	Aspalathus	congesta	1988	R.Dahlgren	1	Shrub
FABACEAE	Aspalathus	cordata	1753	L.	0	Shrub
FABACEAE	Aspalathus	cordicarpa	1988	R.Dahlgren	1	Shrub
FABACEAE	Aspalathus	corniculata	1960	R.Dahlgren	1	Shrub
FABACEAE	Aspalathus	corrudifolia	1767	P.J.Bergius	0	Shrub
FABACEAE	Aspalathus	costulata	1848	Benth.	0	Shrub
FABACEAE	Aspalathus	crassisepala	1963	R.Dahlgren	0	Shrub
FABACEAE	Aspalathus	crenata	1753	L.	0	Shrub
FABACEAE	Aspalathus	cuspidata	1963	R.Dahlgren	1	Shrub
FABACEAE	Aspalathus	cymbiformis	1825	DC.	0	Shrub
FABACEAE	Aspalathus	cytisoides	1783	Lam.	0	Shrub
FABACEAE	Aspalathus	dasyantha	1836	Eckl. & Zeyh.	1	Shrub
FABACEAE	Aspalathus	decora	1963	R.Dahlgren	1	Shrub
FABACEAE	Aspalathus	densifolia	1848	Benth.	1	Shrub
FABACEAE	Aspalathus	desertorum	1896	Bolus	1	Shrub
FABACEAE	Aspalathus	dianthopora	1913	E.Phillips	1	Shrub
FABACEAE	Aspalathus	diffusa	1836	Eckl. & Zeyh.	0	Shrub
FABACEAE	Aspalathus	digitifolia	1968	R.Dahlgren	1	Shrub
FABACEAE	Aspalathus	divaricata	1800	Thunb.	0	Shrub
FABACEAE	Aspalathus	dunsdoniana	1960	R.Dahlgren	1	Shrub
FABACEAE	Aspalathus	elliptica	1920	E.Phillips	1	Shrub
FABACEAE	Aspalathus	empetrifolia	1968	R.Dahlgren	1	Shrub
FABACEAE	Aspalathus	ericifolia	1753	L.	0	Shrub
FABACEAE	Aspalathus	erythrodes	1836	Eckl. & Zeyh.	1	Shrub
FABACEAE	Aspalathus	esterhuyseniae	1960	R.Dahlgren	1	Shrub
FABACEAE	Aspalathus	excelsa	1963	R.Dahlgren	1	Shrub
FABACEAE	Aspalathus	fasciculata	1800	Thunb.	1	Shrub
FABACEAE	Aspalathus	ferox	1862	Harv.	1	Shrub
FABACEAE	Aspalathus	filicaulis	1836	Eckl. & Zeyh.	0	Shrub
FABACEAE	Aspalathus	flexuosa	1800	Thunb.	0	Shrub
FABACEAE	Aspalathus	florifera	1963	R.Dahlgren	0	Shrub
FABACEAE	Aspalathus	florulenta	1963	R.Dahlgren	1	Shrub
FABACEAE	Aspalathus	forbesii	1862	Harv.	0	Shrub
FABACEAE	Aspalathus	fourcadei	1928	L.Bolus	1	Shrub
FABACEAE	Aspalathus	fusca	1800	Thunb.	1	Shrub
FABACEAE	Aspalathus	galeata	1836	E.Mey.	1	Shrub
FABACEAE	Aspalathus	glabrata	1963	R.Dahlgren	1	Shrub
FABACEAE	Aspalathus	glabrescens	1963	R.Dahlgren	1	Shrub
FABACEAE	Aspalathus	globosa	1808	Andrews	1	Shrub
FABACEAE	Aspalathus	globulosa	1832	E.Mey.	1	Shrub
FABACEAE	Aspalathus	glossoides	1963	R.Dahlgren	1	Shrub
FABACEAE	Aspalathus	grandiflora	1848	Benth.	0	Shrub
FABACEAE	Aspalathus	granulata	1963	R.Dahlgren	0	Shrub
FABACEAE	Aspalathus	grobleri	1968	R.Dahlgren	1	Shrub
FABACEAE	Aspalathus	heterophylla	1782	L.f.	0	Shrub
FABACEAE	Aspalathus	hirta	1832	E.Mey.	0	Shrub
FABACEAE	Aspalathus	hispida	1800	Thunb.	0	Shrub
FABACEAE	Aspalathus	horizontalis	1968	R.Dahlgren	1	Shrub
FABACEAE	Aspalathus	humilis	1889	Bolus	1	Shrub
FABACEAE	Aspalathus	hypnoides	1963	R.Dahlgren	1	Shrub
FABACEAE	Aspalathus	hystrix	1782	L.f.	0	Shrub
FABACEAE	Aspalathus	incana	1960	R.Dahlgren	1	Shrub
FABACEAE	Aspalathus	incompta	1800	Thunb.	1	Shrub
FABACEAE	Aspalathus	incurva	1800	Thunb.	1	Shrub
FABACEAE	Aspalathus	incurvifolia	1840	Walp.	1	Shrub
FABACEAE	Aspalathus	inops	1836	Eckl. & Zeyh.	1	Shrub
FABACEAE	Aspalathus	intermedia	1836	Eckl. & Zeyh.	1	Shrub
FABACEAE	Aspalathus	intervallaris	1897	Bolus	1	Shrub
FABACEAE	Aspalathus	intricata	1944	Compton	0	Shrub
FABACEAE	Aspalathus	isolata	1963	R.Dahlgren	1	Shrub
FABACEAE	Aspalathus	joubertiana	1836	Eckl. & Zeyh.	0	Shrub
FABACEAE	Aspalathus	juniperina	1800	Thunb.	0	Shrub
FABACEAE	Aspalathus	karroo�nsis	1963	R.Dahlgren	1	Shrub
FABACEAE	Aspalathus	keeromsbergensis	1988	R.Dahlgren	1	Shrub
FABACEAE	Aspalathus	kougaensis	1988	R.Dahlgren	0	Shrub
FABACEAE	Aspalathus	lactea	1800	Thunb.	0	Shrub
FABACEAE	Aspalathus	laeta	1896	Bolus	0	Shrub
FABACEAE	Aspalathus	lamarckiana	1963	R.Dahlgren	1	Shrub
FABACEAE	Aspalathus	lanata	1836	E.Mey.	1	Shrub
FABACEAE	Aspalathus	lanceicarpa	1963	R.Dahlgren	1	Shrub
FABACEAE	Aspalathus	lanceifolia	1963	R.Dahlgren	0	Shrub
FABACEAE	Aspalathus	lanifera	1963	R.Dahlgren	1	Shrub
FABACEAE	Aspalathus	laricifolia	1783	P.J.Bergius	0	Shrub
FABACEAE	Aspalathus	latifolia	1896	Bolus	1	Shrub
FABACEAE	Aspalathus	lebeckioides	1988	R.Dahlgren	0	Shrub
FABACEAE	Aspalathus	lenticula	1897	Bolus	1	Shrub
FABACEAE	Aspalathus	leptocoma	1836	Eckl. & Zeyh.	1	Shrub
FABACEAE	Aspalathus	leptoptera	1889	Bolus	1	Shrub
FABACEAE	Aspalathus	leucophylla	1963	R.Dahlgren	0	Shrub
FABACEAE	Aspalathus	linearifolia	1768	Burm.f.	0	Shrub
FABACEAE	Aspalathus	linearis	1768	Burm.f.	0	Shrub
FABACEAE	Aspalathus	linguiloba	1962	R.Dahlgren	0	Shrub
FABACEAE	Aspalathus	longifolia	1848	Benth.	1	Shrub
FABACEAE	Aspalathus	longipes	1862	Harv.	0	Shrub
FABACEAE	Aspalathus	lotoides	1800	Thunb.	1	Shrub
FABACEAE	Aspalathus	macrantha	1862	Harv.	1	Shrub
FABACEAE	Aspalathus	macrocarpa	1836	Eckl. & Zeyh.	0	Shrub
FABACEAE	Aspalathus	marginalis	1836	Eckl. & Zeyh.	1	Shrub
FABACEAE	Aspalathus	marginata	1862	Harv.	0	Shrub
FABACEAE	Aspalathus	microphylla	1825	DC.	1	Shrub
FABACEAE	Aspalathus	millefolia	1962	R.Dahlgren	0	Shrub
FABACEAE	Aspalathus	monosperma	1825	DC.	1	Shrub
FABACEAE	Aspalathus	mundiana	1836	Eckl. & Zeyh.	0	Shrub
FABACEAE	Aspalathus	muraltioides	1836	Eckl. & Zeyh.	0	Shrub
FABACEAE	Aspalathus	myrtillifolia	1848	Benth.	0	Shrub
FABACEAE	Aspalathus	neglecta	1949	T.M.Salter	1	Shrub
FABACEAE	Aspalathus	nigra	1771	L.	0	Shrub
FABACEAE	Aspalathus	nivea	1800	Thunb.	1	Shrub
FABACEAE	Aspalathus	nudiflora	1862	Harv.	0	Shrub
FABACEAE	Aspalathus	obliqua	1963	R.Dahlgren	1	Shrub
FABACEAE	Aspalathus	oblongifolia	1960	R.Dahlgren	1	Shrub
FABACEAE	Aspalathus	obtusata	1800	Thunb.	1	Shrub
FABACEAE	Aspalathus	obtusifolia	1963	R.Dahlgren	1	Shrub
FABACEAE	Aspalathus	odontoloba	1963	R.Dahlgren	1	Shrub
FABACEAE	Aspalathus	oliveri	1984	R.Dahlgren	1	Shrub
FABACEAE	Aspalathus	opaca	1836	Eckl. & Zeyh.	0	Shrub
FABACEAE	Aspalathus	orbiculata	1848	Benth.	1	Shrub
FABACEAE	Aspalathus	pachyloba	1848	Benth.	0	Shrub
FABACEAE	Aspalathus	pallescens	1836	Eckl. & Zeyh.	1	Shrub
FABACEAE	Aspalathus	pallidiflora	1963	R.Dahlgren	1	Shrub
FABACEAE	Aspalathus	parviflora	1767	P.J.Bergius	0	Shrub
FABACEAE	Aspalathus	patens	1960	R.Dahlgren	1	Shrub
FABACEAE	Aspalathus	pedicellata	1862	Harv.	1	Shrub
FABACEAE	Aspalathus	pedunculata	1775	Houtt.	1	Shrub
FABACEAE	Aspalathus	pendula	1963	R.Dahlgren	1	Shrub
FABACEAE	Aspalathus	perfoliata	1785	Lam.	0	Shrub
FABACEAE	Aspalathus	perforata	1800	Thunb.	0	Shrub
FABACEAE	Aspalathus	petersonii	1988	R.Dahlgren	1	Shrub
FABACEAE	Aspalathus	pigmentosa	1962	R.Dahlgren	0	Shrub
FABACEAE	Aspalathus	pilantha	1963	R.Dahlgren	1	Shrub
FABACEAE	Aspalathus	pinea	1800	Thunb.	0	Shrub
FABACEAE	Aspalathus	pinguis	1800	Thunb.	0	Shrub
FABACEAE	Aspalathus	polycephala	1836	E.Mey.	1	Shrub
FABACEAE	Aspalathus	potbergensis	1968	R.Dahlgren	1	Shrub
FABACEAE	Aspalathus	proboscidea	1968	R.Dahlgren	1	Shrub
FABACEAE	Aspalathus	prostrata	1836	Eckl. & Zeyh.	1	Shrub
FABACEAE	Aspalathus	psoraleoides	1848	C.Presl	1	Shrub
FABACEAE	Aspalathus	puberula	1836	Eckl. & Zeyh.	1	Shrub
FABACEAE	Aspalathus	pulicifolia	1963	R.Dahlgren	1	Shrub
FABACEAE	Aspalathus	pycnantha	1968	R.Dahlgren	0	Shrub
FABACEAE	Aspalathus	quadrata	1915	L.Bolus	1	Shrub
FABACEAE	Aspalathus	quinquefolia	1760	L.	0	Shrub
FABACEAE	Aspalathus	radiata	1960	R.Dahlgren	1	Shrub
FABACEAE	Aspalathus	ramosissima	1963	R.Dahlgren	1	Shrub
FABACEAE	Aspalathus	ramulosa	1832	E.Mey.	1	Shrub
FABACEAE	Aspalathus	rectistyla	1963	R.Dahlgren	1	Shrub
FABACEAE	Aspalathus	recurva	1848	Benth.	0	Shrub
FABACEAE	Aspalathus	recurvispina	1963	R.Dahlgren	1	Shrub
FABACEAE	Aspalathus	repens	1963	R.Dahlgren	1	Shrub
FABACEAE	Aspalathus	retroflexa	1753	L.	0	Shrub
FABACEAE	Aspalathus	rigidifolia	1963	R.Dahlgren	0	Shrub
FABACEAE	Aspalathus	rosea	1961	R.Dahlgren	1	Shrub
FABACEAE	Aspalathus	rostrata	1848	Benth.	1	Shrub
FABACEAE	Aspalathus	rostripetala	1968	R.Dahlgren	1	Shrub
FABACEAE	Aspalathus	rubens	1800	Thunb.	0	Shrub
FABACEAE	Aspalathus	rubiginosa	1962	R.Dahlgren	0	Shrub
FABACEAE	Aspalathus	rugosa	1800	Thunb.	0	Shrub
FABACEAE	Aspalathus	rupestris	1960	R.Dahlgren	1	Shrub
FABACEAE	Aspalathus	rycroftii	1967	R.Dahlgren	1	Shrub
FABACEAE	Aspalathus	salicifolia	1960	R.Dahlgren	1	Shrub
FABACEAE	Aspalathus	salteri	1930	L.Bolus	0	Shrub
FABACEAE	Aspalathus	sanguinea	1800	Thunb.	1	Shrub
FABACEAE	Aspalathus	sceptrum-aureum	1963	R.Dahlgren	0	Shrub
FABACEAE	Aspalathus	secunda	1836	E.Mey.	1	Shrub
FABACEAE	Aspalathus	securifolia	1836	Eckl. & Zeyh.	0	Shrub
FABACEAE	Aspalathus	sericea	1767	P.J.Bergius	0	Shrub
FABACEAE	Aspalathus	serpens	1963	R.Dahlgren	1	Shrub
FABACEAE	Aspalathus	setacea	1836	Eckl. & Zeyh.	1	Shrub
FABACEAE	Aspalathus	shawii	1915	L.Bolus	0	Shrub
FABACEAE	Aspalathus	singuliflora	1963	R.Dahlgren	1	Shrub
FABACEAE	Aspalathus	smithii	1963	R.Dahlgren	0	Shrub
FABACEAE	Aspalathus	spectabilis	1963	R.Dahlgren	1	Shrub
FABACEAE	Aspalathus	spicata	1800	Thunb.	0	Shrub
FABACEAE	Aspalathus	spiculata	1963	R.Dahlgren	1	Shrub
FABACEAE	Aspalathus	spinescens	1800	Thunb.	0	Shrub
FABACEAE	Aspalathus	spinosa	1763	L.	0	Shrub
FABACEAE	Aspalathus	spinosissima	1963	R.Dahlgren	0	Shrub
FABACEAE	Aspalathus	stenophylla	1836	Eckl. & Zeyh.	1	Shrub
FABACEAE	Aspalathus	steudeliana	1831	Brongn.	0	Shrub
FABACEAE	Aspalathus	stokoei	1928	L.Bolus	1	Shrub
FABACEAE	Aspalathus	stricticlada	1968	R.Dahlgren	1	Shrub
FABACEAE	Aspalathus	suaveolens	1836	Eckl. & Zeyh.	1	Shrub
FABACEAE	Aspalathus	submissa	1961	R.Dahlgren	0	Shrub
FABACEAE	Aspalathus	subtingens	1836	Eckl. & Zeyh.	0	Shrub
FABACEAE	Aspalathus	subulata	1800	Thunb.	1	Shrub
FABACEAE	Aspalathus	sulphurea	1963	R.Dahlgren	1	Shrub
FABACEAE	Aspalathus	taylorii	1967	R.Dahlgren	1	Shrub
FABACEAE	Aspalathus	tenuissima	1963	R.Dahlgren	0	Shrub
FABACEAE	Aspalathus	teres	1836	Eckl. & Zeyh.	1	Shrub
FABACEAE	Aspalathus	ternata	1800	Thunb.	0	Shrub
FABACEAE	Aspalathus	theresae	2007	C.N.Cupido	1	Shrub
FABACEAE	Aspalathus	tridentata	1753	L.	0	Shrub
FABACEAE	Aspalathus	triquetra	1800	Thunb.	0	Shrub
FABACEAE	Aspalathus	truncata	1836	Eckl. & Zeyh.	1	Shrub
FABACEAE	Aspalathus	tuberculata	1840	Walp.	0	Shrub
FABACEAE	Aspalathus	tulbaghensis	1988	R.Dahlgren	1	Shrub
FABACEAE	Aspalathus	tylodes	1836	Eckl. & Zeyh.	0	Shrub
FABACEAE	Aspalathus	ulicina	1836	Eckl. & Zeyh.	0	Shrub
FABACEAE	Aspalathus	uniflora	1753	L.	0	Shrub
FABACEAE	Aspalathus	vacciniifolia	1961	R.Dahlgren	1	Shrub
FABACEAE	Aspalathus	varians	1836	Eckl. & Zeyh.	0	Shrub
FABACEAE	Aspalathus	variegata	1836	Eckl. & Zeyh.	1	Shrub
FABACEAE	Aspalathus	venosa	1836	E.Mey.	1	Shrub
FABACEAE	Aspalathus	verbasciformis	1963	R.Dahlgren	0	Shrub
FABACEAE	Aspalathus	vermiculata	1783	Lam.	0	Shrub
FABACEAE	Aspalathus	villosa	1800	Thunb.	1	Shrub
FABACEAE	Aspalathus	vulnerans	1800	Thunb.	1	Shrub
FABACEAE	Aspalathus	vulpina	1960	R.Dahlgren	1	Shrub
FABACEAE	Aspalathus	willdenowiana	1848	Benth.	0	Shrub
FABACEAE	Aspalathus	wittebergensis	1931	Compton & P.E.Barnes	0	Shrub
FABACEAE	Aspalathus	wurmbeana	1836	E.Mey.	0	Shrub
FABACEAE	Aspalathus	zeyheri	1862	Harv.	0	Shrub
FABACEAE	Liparia	angustifolia	1836	Eckl. & Zeyh.	0	Shrub
FABACEAE	Liparia	bonaespei	1995	A.L.Schutte	1	Shrub
FABACEAE	Liparia	boucheri	1992	E.G.H.Oliv. & Fellingham	1	Shrub
FABACEAE	Liparia	calycina	1928	L.Bolus	1	Shrub
FABACEAE	Liparia	capitata	1800	Thunb.	0	Shrub
FABACEAE	Liparia	confusa	1995	A.L.Schutte	1	Shrub
FABACEAE	Liparia	congesta	1995	A.L.Schutte	0	Shrub
FABACEAE	Liparia	genistoides	1786	Lam.	1	Shrub
FABACEAE	Liparia	graminifolia	1771	L.	1	Shrub
FABACEAE	Liparia	hirsuta	1800	Thunb.	0	Shrub
FABACEAE	Liparia	laevigata	1800	L.	1	Shrub
FABACEAE	Liparia	latifolia	1843	Benth.	0	Shrub
FABACEAE	Liparia	myrtifolia	1800	Thunb.	0	Shrub
FABACEAE	Liparia	parva	1840	Walp.	1	Shrub
FABACEAE	Liparia	racemosa	1997	A.L.Schutte	1	Shrub
FABACEAE	Liparia	rafnioides	1995	A.L.Schutte	1	Shrub
FABACEAE	Liparia	splendens	1768	Burm.f.	0	Geophyte
FABACEAE	Liparia	striata	1995	A.L.Schutte	1	Shrub
FABACEAE	Liparia	umbellifera	1800	Thunb.	0	Shrub
FABACEAE	Liparia	vestita	1800	Thunb.	1	Shrub
FABACEAE	Podalyria	argentea	1796	Salisb.	1	Shrub
FABACEAE	Podalyria	biflora	1793	Lam.	0	Shrub
FABACEAE	Podalyria	burchellii	1825	DC.	0	Shrub
FABACEAE	Podalyria	buxifolia	1825	Retz.	1	Shrub
FABACEAE	Podalyria	calyptrata	1779	Retz.	0	Shrub
FABACEAE	Podalyria	cordata	1811	R.Br.	1	Shrub
FABACEAE	Podalyria	hirsuta	1789	Aiton	0	Shrub
FABACEAE	Podalyria	lanceolata	1838	Benth.	1	Shrub
FABACEAE	Podalyria	microphylla	1832	E.Mey.	1	Shrub
FABACEAE	Podalyria	myrtillifolia	1779	Retz.	0	Shrub
FABACEAE	Podalyria	oleaefolia	1806	Salisb.	0	Shrub
FABACEAE	Podalyria	orbicularis	1862	E.Mey.	1	Shrub
FABACEAE	Podalyria	pearsonii	1913	E.Phillips	1	Shrub
FABACEAE	Podalyria	rotundifolia	1767	P.J.Bergius	0	Shrub
FABACEAE	Podalyria	sericea	1806	Andrews	1	Shrub
FABACEAE	Rafnia	acuminata	1832	E.Mey.	0	Shrub
FABACEAE	Rafnia	alata	2001	G.J.Campbell & B.E.VanWyk	0	Shrub
FABACEAE	Rafnia	amplexicaulis	1753	L.	0	Shrub
FABACEAE	Rafnia	angulata	1800	Thunb.	0	Shrub
FABACEAE	Rafnia	capensis	1760	L.	0	Shrub
FABACEAE	Rafnia	crassifolia	1859	Harv.	1	Shrub
FABACEAE	Rafnia	crispa	1982	C.H.Stirt.	1	Shrub
FABACEAE	Rafnia	diffusa	1800	Thunb.	0	Shrub
FABACEAE	Rafnia	elliptica	1800	Thunb.	0	Shrub
FABACEAE	Rafnia	globosa	2001	G.J.Campbell & B.E.VanWyk	1	Shrub
FABACEAE	Rafnia	inaequalis	2001	G.J.Campbell & B.E.VanWyk	1	Shrub
FABACEAE	Rafnia	lancea	1825	Thunb.	0	Shrub
FABACEAE	Rafnia	lebeckioides	2007	Boatwr. & B.E.VanWyk	0	Shrub
FABACEAE	Rafnia	ovata	1836	E.Mey.	0	Shrub
FABACEAE	Rafnia	racemosa	1836	Eckl. & Zeyh.	0	Shrub
FABACEAE	Rafnia	rostrata	2001	G.J.Campbell & B.E.VanWyk	0	Shrub
FABACEAE	Rafnia	schlechteriana	1894	Schinz	1	Shrub
FABACEAE	Rafnia	spicata	1800	Thunb.	1	Shrub
FABACEAE	Rafnia	triflora	1753	Thunb.	0	Shrub
FABACEAE	Rafnia	vlokii	2001	G.J.Campbell & B.E.VanWyk	1	Shrub
FABACEAE	Xiphotheca	canescens	1800	Thunb.	1	Shrub
FABACEAE	Xiphotheca	cordifolia	1993	A.L.Schutte & B.E.vanWyk	1	Shrub
FABACEAE	Xiphotheca	elliptica	1825	DC.	1	Shrub
FABACEAE	Xiphotheca	fruticosa	1759	L.	0	Shrub
FABACEAE	Xiphotheca	guthriei	1928	L.Bolus	1	Shrub
FABACEAE	Xiphotheca	lanceolata	1832	E.Mey.	1	Shrub
FABACEAE	Xiphotheca	phylicoides	1993	A.L.Schutte & B.E.vanWyk	1	Shrub
FABACEAE	Xiphotheca	reflexa	1800	Thunb.	0	Shrub
FABACEAE	Xiphotheca	tecta	1800	Thunb.	0	Shrub
GEISSOLOMATACEAE	Geissoloma	marginatum	1771	L.	1	Shrub
GRUBBIACEAE	Grubbia	rosmarinifolia	1767	P.J.Bergius	0	Shrub
GRUBBIACEAE	Grubbia	rourkei	1977	Carlquist	1	Shrub
GRUBBIACEAE	Grubbia	tomentosa	1800	Thunb.	0	Shrub
IRIDACEAE	Bobartia	aphylla	1817	L.f.	0	Herbaceous Perennial
IRIDACEAE	Bobartia	fasciculata	1974	Strid	0	Herbaceous Perennial
IRIDACEAE	Bobartia	filiformis	1781	L.f.	0	Herbaceous Perennial
IRIDACEAE	Bobartia	gladiata	1781	L.f.	1	Herbaceous Perennial
IRIDACEAE	Bobartia	indica	1753	L.	0	Herbaceous Perennial
IRIDACEAE	Bobartia	lilacina	1945	G.J.Lewis	1	Herbaceous Perennial
IRIDACEAE	Bobartia	longicyma	1930	J.B.Gillett	0	Herbaceous Perennial
IRIDACEAE	Bobartia	macrocarpa	1974	Strid	1	Herbaceous Perennial
IRIDACEAE	Bobartia	macrospatha	1892	Baker	0	Herbaceous Perennial
IRIDACEAE	Bobartia	orientalis	1930	J.B.Gillett	0	Herbaceous Perennial
IRIDACEAE	Bobartia	paniculata	1941	G.J.Lewis	1	Herbaceous Perennial
IRIDACEAE	Bobartia	parva	1930	J.B.Gillett	1	Herbaceous Perennial
IRIDACEAE	Bobartia	robusta	1892	Baker	0	Herbaceous Perennial
IRIDACEAE	Bobartia	rufa	1974	Strid	1	Herbaceous Perennial
IRIDACEAE	Freesia	caryophyllacea	1768	Burm.f.	0	Geophyte
IRIDACEAE	Freesia	corymbosa	1768	Burm.f.	1	Geophyte
IRIDACEAE	Freesia	fergusoniae	1927	L.Bolus	1	Geophyte
IRIDACEAE	Freesia	fucata	2001	J.C.Manning & Goldblatt	1	Geophyte
IRIDACEAE	Freesia	leichtlinii	1874	Klatt	0	Geophyte
IRIDACEAE	Freesia	marginata	2005	J.C.Manning & Goldblatt	1	Geophyte
IRIDACEAE	Freesia	occidentalis	1933	L.Bolus	0	Geophyte
IRIDACEAE	Freesia	praecox	2010	J.C.Manning & Goldblatt	1	Geophyte
IRIDACEAE	Freesia	refracta	1865	Jacq.	0	Geophyte
IRIDACEAE	Freesia	sparrmanii	1814	Thunb.	1	Geophyte
IRIDACEAE	Freesia	speciosa	1929	L.Bolus	1	Geophyte
IRIDACEAE	Freesia	verrucosa	1784	Vogel	0	Geophyte
IRIDACEAE	Freesia	viridis	1789	Aiton	0	Geophyte
IRIDACEAE	Geissorhiza	alticola	1985	Goldblatt	1	Geophyte
IRIDACEAE	Geissorhiza	altimontana	2009	Goldblatt & J.C.Manning	1	Geophyte
IRIDACEAE	Geissorhiza	arenicola	1985	Goldblatt	1	Geophyte
IRIDACEAE	Geissorhiza	aspera	1970	Goldblatt	0	Geophyte
IRIDACEAE	Geissorhiza	barkerae	1985	Goldblatt	1	Geophyte
IRIDACEAE	Geissorhiza	bolusii	1892	Baker	0	Geophyte
IRIDACEAE	Geissorhiza	bonaspei	1985	Goldblatt	1	Geophyte
IRIDACEAE	Geissorhiza	bracteata	1882	Klatt	0	Geophyte
IRIDACEAE	Geissorhiza	brehmii	1866	Klatt	0	Geophyte
IRIDACEAE	Geissorhiza	brevituba	1941	G.J.Lewis	1	Geophyte
IRIDACEAE	Geissorhiza	bryicola	1985	Goldblatt	1	Geophyte
IRIDACEAE	Geissorhiza	burchellii	1941	R.C.Foster	0	Geophyte
IRIDACEAE	Geissorhiza	callista	1989	Goldblatt	0	Geophyte
IRIDACEAE	Geissorhiza	cataractarum	1985	Goldblatt	1	Geophyte
IRIDACEAE	Geissorhiza	cedarmontana	1985	Goldblatt	1	Geophyte
IRIDACEAE	Geissorhiza	ciliatula	1985	Goldblatt	1	Geophyte
IRIDACEAE	Geissorhiza	confusa	1985	Goldblatt	0	Geophyte
IRIDACEAE	Geissorhiza	darlingensis	1985	Goldblatt	1	Geophyte
IRIDACEAE	Geissorhiza	delicatula	1985	Goldblatt	1	Geophyte
IRIDACEAE	Geissorhiza	demissa	2009	Goldblatt & J.C.Manning	1	Geophyte
IRIDACEAE	Geissorhiza	divaricata	1985	Goldblatt	1	Geophyte
IRIDACEAE	Geissorhiza	elsiae	1985	Goldblatt	1	Geophyte
IRIDACEAE	Geissorhiza	erosa	1796	Salisb.	0	Geophyte
IRIDACEAE	Geissorhiza	erubescens	1985	Goldblatt	1	Geophyte
IRIDACEAE	Geissorhiza	esterhuyseniae	1985	Goldblatt	1	Geophyte
IRIDACEAE	Geissorhiza	eurystigma	1931	L.Bolus	1	Geophyte
IRIDACEAE	Geissorhiza	exilis	2009	Goldblatt & J.C.Manning	1	Geophyte
IRIDACEAE	Geissorhiza	exscapa	1800	Thunb.	0	Geophyte
IRIDACEAE	Geissorhiza	foliosa	1866	Klatt	1	Geophyte
IRIDACEAE	Geissorhiza	fourcadei	1927	L.Bolus	0	Geophyte
IRIDACEAE	Geissorhiza	furva	1892	Baker	1	Geophyte
IRIDACEAE	Geissorhiza	geminata	1892	Baker	1	Geophyte
IRIDACEAE	Geissorhiza	grandiflora	1985	Goldblatt	0	Geophyte
IRIDACEAE	Geissorhiza	helmei	2009	Goldblatt & J.C.Manning	1	Geophyte
IRIDACEAE	Geissorhiza	hesperanthoides	1899	Schltr.	1	Geophyte
IRIDACEAE	Geissorhiza	heterostyla	1930	L.Bolus	0	Geophyte
IRIDACEAE	Geissorhiza	hispidula	1941	R.C.Foster	0	Geophyte
IRIDACEAE	Geissorhiza	humilis	1783	Thunb.	1	Geophyte
IRIDACEAE	Geissorhiza	imbricata	1766	D.Delaroche	0	Geophyte
IRIDACEAE	Geissorhiza	inaequalis	1930	L.Bolus	1	Geophyte
IRIDACEAE	Geissorhiza	inconspicua	1906	Baker	0	Geophyte
IRIDACEAE	Geissorhiza	inflexa	1766	D.Delaroche	0	Geophyte
IRIDACEAE	Geissorhiza	intermedia	1985	Goldblatt	0	Geophyte
IRIDACEAE	Geissorhiza	juncea	1821	Link	0	Geophyte
IRIDACEAE	Geissorhiza	lapidosa	2009	Goldblatt & J.C.Manning	1	Geophyte
IRIDACEAE	Geissorhiza	leipoldtii	1941	R.C.Foster	1	Geophyte
IRIDACEAE	Geissorhiza	lewisae	1941	R.Foster	0	Geophyte
IRIDACEAE	Geissorhiza	lithicola	1985	Goldblatt	1	Geophyte
IRIDACEAE	Geissorhiza	longifolia	1941	G.J.Lewis	1	Geophyte
IRIDACEAE	Geissorhiza	louisabolusiae	1941	R.C.Foster	1	Geophyte
IRIDACEAE	Geissorhiza	malmesburiensis	1941	R.C.Foster	1	Geophyte
IRIDACEAE	Geissorhiza	mathewsii	1926	L.Bolus	1	Geophyte
IRIDACEAE	Geissorhiza	minuta	1985	Goldblatt	1	Geophyte
IRIDACEAE	Geissorhiza	monanthos	1827	Eckl. & Zeyh.	0	Geophyte
IRIDACEAE	Geissorhiza	monticola	2009	Goldblatt & J.C.Manning	1	Geophyte
IRIDACEAE	Geissorhiza	nana	1882	Klatt	0	Geophyte
IRIDACEAE	Geissorhiza	nigromontana	1985	Goldblatt	1	Geophyte
IRIDACEAE	Geissorhiza	nubigena	1985	Goldblatt	1	Geophyte
IRIDACEAE	Geissorhiza	ornithogaloides	1866	Klatt	0	Geophyte
IRIDACEAE	Geissorhiza	outeniquensis	1985	Goldblatt	1	Geophyte
IRIDACEAE	Geissorhiza	ovalifolia	1941	R.C.Foster	0	Geophyte
IRIDACEAE	Geissorhiza	ovata	1768	Burm.f.	0	Geophyte
IRIDACEAE	Geissorhiza	pappei	1892	Baker	0	Geophyte
IRIDACEAE	Geissorhiza	parva	1906	Baker	0	Geophyte
IRIDACEAE	Geissorhiza	platystigma	2009	Goldblatt & J.C.Manning	1	Geophyte
IRIDACEAE	Geissorhiza	pseudinaequalis	1985	Goldblatt	1	Geophyte
IRIDACEAE	Geissorhiza	purpurascens	1985	Goldblatt	0	Geophyte
IRIDACEAE	Geissorhiza	purpureolutea	1876	Baker	0	Geophyte
IRIDACEAE	Geissorhiza	pusilla	1802	Andrews	1	Geophyte
IRIDACEAE	Geissorhiza	radians	1803	Thunb.	1	Geophyte
IRIDACEAE	Geissorhiza	ramosa	1866	KerGawl	0	Geophyte
IRIDACEAE	Geissorhiza	reclinata	2009	Goldblatt & J.C.Manning	1	Geophyte
IRIDACEAE	Geissorhiza	roseoalba	1933	G.J.Lewis	0	Geophyte
IRIDACEAE	Geissorhiza	rupicola	1995	Goldblatt & J.C.Manning	1	Geophyte
IRIDACEAE	Geissorhiza	saxicola	2009	Goldblatt & J.C.Manning	1	Geophyte
IRIDACEAE	Geissorhiza	schinzii	1906	Baker	1	Geophyte
IRIDACEAE	Geissorhiza	scillaris	1833	A.Dietr.	0	Geophyte
IRIDACEAE	Geissorhiza	scopulosa	1985	Goldblatt	1	Geophyte
IRIDACEAE	Geissorhiza	setacea	1783	Thunb.	1	Geophyte
IRIDACEAE	Geissorhiza	silenoides	1995	Goldblatt & J.C.Manning	1	Geophyte
IRIDACEAE	Geissorhiza	similis	1985	Goldblatt	1	Geophyte
IRIDACEAE	Geissorhiza	splendidissima	1909	Diels	1	Geophyte
IRIDACEAE	Geissorhiza	stenosiphon	1985	Goldblatt	1	Geophyte
IRIDACEAE	Geissorhiza	subrigida	1932	L.Bolus	1	Geophyte
IRIDACEAE	Geissorhiza	sufflava	2009	Goldblatt & J.C.Manning	1	Geophyte
IRIDACEAE	Geissorhiza	sulphurascens	1941	R.C.Foster	1	Geophyte
IRIDACEAE	Geissorhiza	tabularis	1985	Goldblatt	1	Geophyte
IRIDACEAE	Geissorhiza	tenella	1985	Goldblatt	0	Geophyte
IRIDACEAE	Geissorhiza	tricolor	2009	Goldblatt & J.C.Manning	1	Geophyte
IRIDACEAE	Geissorhiza	tulbaghensis	1918	F.Bolus	0	Geophyte
IRIDACEAE	Geissorhiza	uliginosa	1995	Goldblatt & J.C.Manning	0	Geophyte
IRIDACEAE	Geissorhiza	umbrosa	1941	G.J.Lewis	0	Geophyte
IRIDACEAE	Geissorhiza	unifolia	1985	Goldblatt	1	Geophyte
IRIDACEAE	Hesperantha	acuta	1817	Roem. & Schult.	0	Geophyte
IRIDACEAE	Hesperantha	bachmannii	1901	Baker	0	Geophyte
IRIDACEAE	Hesperantha	brevifolia	1984	Goldblatt	0	Geophyte
IRIDACEAE	Hesperantha	cedarmontana	1984	Goldblatt	1	Geophyte
IRIDACEAE	Hesperantha	ciliolata	1984	Goldblatt	1	Geophyte
IRIDACEAE	Hesperantha	cucullata	1882	Klatt	1	Geophyte
IRIDACEAE	Hesperantha	elsiae	1984	Goldblatt	1	Geophyte
IRIDACEAE	Hesperantha	erecta	1876	Baker	0	Geophyte
IRIDACEAE	Hesperantha	falcata	1782	L.f.	0	Geophyte
IRIDACEAE	Hesperantha	fibrosa	1892	Baker	0	Geophyte
IRIDACEAE	Hesperantha	humilis	1876	Baker	0	Geophyte
IRIDACEAE	Hesperantha	juncifolia	1984	Goldblatt	1	Geophyte
IRIDACEAE	Hesperantha	lithicola	2007	J.C.Manning & Goldblatt	1	Geophyte
IRIDACEAE	Hesperantha	malvina	2003	Goldblatt	1	Geophyte
IRIDACEAE	Hesperantha	marlothii	1948	R.C.Foster	1	Geophyte
IRIDACEAE	Hesperantha	montigena	1984	Goldblatt	0	Geophyte
IRIDACEAE	Hesperantha	muirii	1915	L.Bolus	0	Geophyte
IRIDACEAE	Hesperantha	pallescens	1984	Goldblatt	1	Geophyte
IRIDACEAE	Hesperantha	pauciflora	1892	Baker	1	Geophyte
IRIDACEAE	Hesperantha	pilosa	1782	L.f.	0	Geophyte
IRIDACEAE	Hesperantha	pseudopilosa	1987	Goldblatt	0	Geophyte
IRIDACEAE	Hesperantha	radiata	1782	Jacq.	0	Geophyte
IRIDACEAE	Hesperantha	rivulicola	1984	Goldblatt	1	Geophyte
IRIDACEAE	Hesperantha	saldanhae	1984	Goldblatt	1	Geophyte
IRIDACEAE	Hesperantha	spicata	1768	Burm.f.	1	Geophyte
IRIDACEAE	Hesperantha	sufflava	2003	Goldblatt	1	Geophyte
IRIDACEAE	Hesperantha	truncatula	1987	Goldblatt	1	Geophyte
IRIDACEAE	Hesperantha	vaginata	1826	Sweet	1	Geophyte
IRIDACEAE	Ixia	abbreviata	1780	Houtt.	1	Geophyte
IRIDACEAE	Ixia	atrandra	2001	Goldblatt & J.C.Manning	0	Geophyte
IRIDACEAE	Ixia	aurea	1999	J.C.Manning & Goldblatt	0	Geophyte
IRIDACEAE	Ixia	bellendenii	1936	R.Foster	1	Geophyte
IRIDACEAE	Ixia	brunneobracteata	1962	Goldblatt & J.C.Manning	1	Geophyte
IRIDACEAE	Ixia	calendulacea	1962	Goldblatt & J.C.Manning	0	Geophyte
IRIDACEAE	Ixia	campanulata	1780	Houtt.	1	Geophyte
IRIDACEAE	Ixia	capillaris	1782	L.f.	0	Geophyte
IRIDACEAE	Ixia	cochlearis	1946	G.J.Lewis	1	Geophyte
IRIDACEAE	Ixia	collina	1985	Goldblatt & Snijman	0	Geophyte
IRIDACEAE	Ixia	contorta	2008	Goldblatt & J.C.Manning	0	Geophyte
IRIDACEAE	Ixia	curta	1809	Andrews	1	Geophyte
IRIDACEAE	Ixia	dieramoides	2008	Goldblatt & J.C.Manning	0	Geophyte
IRIDACEAE	Ixia	divaricata	2008	Goldblatt & J.C.Manning	1	Geophyte
IRIDACEAE	Ixia	dubia	1803	Vent.	0	Geophyte
IRIDACEAE	Ixia	erubescens	1971	Goldblatt	0	Geophyte
IRIDACEAE	Ixia	esterhuyseniae	1988	M.P.deVos	1	Geophyte
IRIDACEAE	Ixia	exiliflora	2008	Goldblatt & J.C.Manning	0	Geophyte
IRIDACEAE	Ixia	flaccida	1962	G.J.Lewis	1	Geophyte
IRIDACEAE	Ixia	flexuosa	1790	L.	1	Geophyte
IRIDACEAE	Ixia	fucata	1811	KerGawl	1	Geophyte
IRIDACEAE	Ixia	gloriosa	1962	G.J.Lewis	1	Geophyte
IRIDACEAE	Ixia	latifolia	1766	D.Delaroche	0	Geophyte
IRIDACEAE	Ixia	leipoldtii	1954	G.J.Lewis	1	Geophyte
IRIDACEAE	Ixia	longituba	1928	N.E.Br.	0	Geophyte
IRIDACEAE	Ixia	maculata	1763	L.	0	Geophyte
IRIDACEAE	Ixia	marginifolia	1962	G.J.Lewis	1	Geophyte
IRIDACEAE	Ixia	metelerkampiae	1929	L.Bolus	0	Geophyte
IRIDACEAE	Ixia	micrandra	1876	Baker	0	Geophyte
IRIDACEAE	Ixia	monadelpha	1766	D.Delaroche	1	Geophyte
IRIDACEAE	Ixia	mostertii	1988	M.P.deVos	0	Geophyte
IRIDACEAE	Ixia	namaquana	1931	L.Bolus	1	Geophyte
IRIDACEAE	Ixia	odorata	1827	KerGawl	0	Geophyte
IRIDACEAE	Ixia	orientalis	1929	L.Bolus	0	Geophyte
IRIDACEAE	Ixia	oxalidiflora	2008	Goldblatt & J.C.Manning	0	Geophyte
IRIDACEAE	Ixia	paniculata	1766	D.Delaroche	0	Geophyte
IRIDACEAE	Ixia	patens	1789	Aiton	1	Geophyte
IRIDACEAE	Ixia	pauciflora	1962	G.J.Lewis	1	Geophyte
IRIDACEAE	Ixia	paucifolia	1933	G.J.Lewis	0	Geophyte
IRIDACEAE	Ixia	polystachya	1763	L.	1	Geophyte
IRIDACEAE	Ixia	pumilio	1985	Goldblatt & Snijman	1	Geophyte
IRIDACEAE	Ixia	purpureorosea	1962	G.J.Lewis	1	Geophyte
IRIDACEAE	Ixia	ramulosa	1962	G.J.Lewis	1	Geophyte
IRIDACEAE	Ixia	rapunculoides	1814	Delile	1	Geophyte
IRIDACEAE	Ixia	reclinata	2008	Goldblatt & J.C.Manning	1	Geophyte
IRIDACEAE	Ixia	rouxii	1931	G.J.Lewis	1	Geophyte
IRIDACEAE	Ixia	scillaris	1762	L.	0	Geophyte
IRIDACEAE	Ixia	sobolifera	2008	Goldblatt & J.C.Manning	0	Geophyte
IRIDACEAE	Ixia	splendida	1938	G.J.Lewis	1	Geophyte
IRIDACEAE	Ixia	stohriae	1931	L.Bolus	1	Geophyte
IRIDACEAE	Ixia	stolonifera	1952	G.J.Lewis	1	Geophyte
IRIDACEAE	Ixia	stricta	1962	Klatt	1	Geophyte
IRIDACEAE	Ixia	superba	2004	J.C.Manning & Goldblatt	1	Geophyte
IRIDACEAE	Ixia	tenuifolia	1805	Vahl	1	Geophyte
IRIDACEAE	Ixia	trifolia	1934	G.J.Lewis	1	Geophyte
IRIDACEAE	Ixia	trinervata	1962	Baker	0	Geophyte
IRIDACEAE	Ixia	vanzijliae	1927	L.Bolus	0	Geophyte
IRIDACEAE	Ixia	versicolor	1962	G.J.Lewis	1	Geophyte
IRIDACEAE	Ixia	vinacea	1962	G.J.Lewis	0	Geophyte
IRIDACEAE	Ixia	viridiflora	1789	Lam.	1	Geophyte
IRIDACEAE	Klattia	flava	1941	G.J.Lewis	1	Shrub
IRIDACEAE	Klattia	partita	1877	Baker	0	Shrub
IRIDACEAE	Klattia	stokoei	1921	L.Guthrie	1	Shrub
IRIDACEAE	Nivenia	argentea	1993	Goldblatt	0	Shrub
IRIDACEAE	Nivenia	binata	1882	Klatt	1	Shrub
IRIDACEAE	Nivenia	concinna	1933	N.E.Br.	1	Shrub
IRIDACEAE	Nivenia	corymbosa	1805	KerGawl	1	Shrub
IRIDACEAE	Nivenia	dispar	1933	N.E.Br.	1	Shrub
IRIDACEAE	Nivenia	fruticosa	1782	L.f.	1	Shrub
IRIDACEAE	Nivenia	inaequalis	2007	Goldblatt & J.C.Manning	1	Shrub
IRIDACEAE	Nivenia	levynsiae	1940	Weim.	1	Shrub
IRIDACEAE	Nivenia	parviflora	1997	Goldblatt	1	Shrub
IRIDACEAE	Nivenia	stenosiphon	1993	Goldblatt	1	Shrub
IRIDACEAE	Nivenia	stokoei	1925	L.Guthrie	1	Shrub
IRIDACEAE	Sparaxis	auriculata	1999	Goldblatt & J.C.Manning	1	Geophyte
IRIDACEAE	Sparaxis	bulbifera	1805	L.	0	Geophyte
IRIDACEAE	Sparaxis	caryophyllacea	1992	Goldblatt	1	Geophyte
IRIDACEAE	Sparaxis	elegans	1827	Sweet	1	Geophyte
IRIDACEAE	Sparaxis	fragrans	1793	Jacq.	1	Geophyte
IRIDACEAE	Sparaxis	galeata	1804	KerGawl	1	Geophyte
IRIDACEAE	Sparaxis	grandiflora	1766	D.Delaroche	0	Geophyte
IRIDACEAE	Sparaxis	maculosa	1992	Goldblatt	1	Geophyte
IRIDACEAE	Sparaxis	metelerkampiae	1921	L.Bolus	1	Geophyte
IRIDACEAE	Sparaxis	parviflora	1956	G.J.Lewis	1	Geophyte
IRIDACEAE	Sparaxis	roxburghii	1892	Baker	1	Geophyte
IRIDACEAE	Sparaxis	tricolor	1795	Schneev.	1	Geophyte
IRIDACEAE	Sparaxis	variegata	1827	Sweet	1	Geophyte
IRIDACEAE	Sparaxis	villosa	1805	Burm.f.	0	Geophyte
IRIDACEAE	Thereianthus	bracteolatus	1788	Lam.	0	Geophyte
IRIDACEAE	Thereianthus	ixioides	1941	G.J.Lewis	1	Geophyte
IRIDACEAE	Thereianthus	juncifolius	1876	Baker	0	Geophyte
IRIDACEAE	Thereianthus	longicollis	1899	Schltr.	0	Geophyte
IRIDACEAE	Thereianthus	minutus	1882	Klatt	1	Geophyte
IRIDACEAE	Thereianthus	montanus	2004	J.C.Manning & Goldblatt	1	Geophyte
IRIDACEAE	Thereianthus	racemosus	1882	Klatt	1	Geophyte
IRIDACEAE	Thereianthus	spicatus	1753	L.	1	Geophyte
IRIDACEAE	Tritonia	bakeri	1882	Klatt	0	Geophyte
IRIDACEAE	Tritonia	chrysantha	1932	Fourc.	0	Geophyte
IRIDACEAE	Tritonia	cooperi	1882	Baker	0	Geophyte
IRIDACEAE	Tritonia	crocata	1762	L.	0	Geophyte
IRIDACEAE	Tritonia	deusta	1789	Aiton	0	Geophyte
IRIDACEAE	Tritonia	dubia	1863	Klatt	0	Geophyte
IRIDACEAE	Tritonia	flabellifolia	1766	D.Delaroche	0	Geophyte
IRIDACEAE	Tritonia	gladiolaris	1789	Lam.	0	Geophyte
IRIDACEAE	Tritonia	lancea	1783	Thunb.	1	Geophyte
IRIDACEAE	Tritonia	laxifolia	1863	Klatt	1	Geophyte
IRIDACEAE	Tritonia	pallida	1810	KerGawl	0	Geophyte
IRIDACEAE	Tritonia	parvula	1931	N.E.Br.	0	Geophyte
IRIDACEAE	Tritonia	securigera	1789	Aiton	0	Geophyte
IRIDACEAE	Tritonia	squalida	1789	Aiton	1	Geophyte
IRIDACEAE	Tritonia	undulata	1768	Burm.f.	0	Geophyte
IRIDACEAE	Tritoniopsis	antholyza	1812	Poir.	0	Geophyte
IRIDACEAE	Tritoniopsis	bicolor	2001	J.C.Manning & Goldblatt	1	Geophyte
IRIDACEAE	Tritoniopsis	burchellii	1929	N.E.Br.	0	Geophyte
IRIDACEAE	Tritoniopsis	caffra	1892	Baker	0	Geophyte
IRIDACEAE	Tritoniopsis	caledonensis	1939	R.C.Foster	1	Geophyte
IRIDACEAE	Tritoniopsis	dodii	1934	G.J.Lewis	0	Geophyte
IRIDACEAE	Tritoniopsis	elongata	1930	L.Bolus	1	Geophyte
IRIDACEAE	Tritoniopsis	flava	2001	J.C.Manning & Goldblatt	1	Geophyte
IRIDACEAE	Tritoniopsis	flexuosa	1782	L.f.	0	Geophyte
IRIDACEAE	Tritoniopsis	intermedia	1877	Baker	1	Geophyte
IRIDACEAE	Tritoniopsis	lata	1930	L.Bolus	1	Geophyte
IRIDACEAE	Tritoniopsis	latifolia	1959	G.J.Lewis	1	Geophyte
IRIDACEAE	Tritoniopsis	lesliei	1929	L.Bolus	1	Geophyte
IRIDACEAE	Tritoniopsis	nemorosa	1882	Klatt	1	Geophyte
IRIDACEAE	Tritoniopsis	nervosa	1876	Baker	1	Geophyte
IRIDACEAE	Tritoniopsis	parviflora	1771	Jacq.	0	Geophyte
IRIDACEAE	Tritoniopsis	pulchella	1959	G.J.Lewis	1	Geophyte
IRIDACEAE	Tritoniopsis	pulchra	1897	Baker	0	Geophyte
IRIDACEAE	Tritoniopsis	ramosa	1864	Klatt	0	Geophyte
IRIDACEAE	Tritoniopsis	revoluta	1768	Burm.f.	0	Geophyte
IRIDACEAE	Tritoniopsis	toximontana	2001	J.C.Manning & Goldblatt	1	Geophyte
IRIDACEAE	Tritoniopsis	triticea	1768	Burm.f.	0	Geophyte
IRIDACEAE	Tritoniopsis	unguicularis	1797	Lam.	1	Geophyte
IRIDACEAE	Tritoniopsis	williamsiana	1990	Goldblatt	1	Geophyte
IRIDACEAE	Witsenia	maura	1771	Thunb.	0	Shrub
ORCHIDACEAE	Ceratandra	atrata	1767	L.	0	Geophyte
ORCHIDACEAE	Ceratandra	bicolor	1884	Bolus	0	Geophyte
ORCHIDACEAE	Ceratandra	globosa	1838	Lindl.	0	Geophyte
ORCHIDACEAE	Ceratandra	grandiflora	1838	Lindl.	0	Geophyte
ORCHIDACEAE	Ceratandra	harveyana	1838	Lindl.	1	Geophyte
ORCHIDACEAE	Ceratandra	venosa	1839	Lindl.	1	Geophyte
ORCHIDACEAE	Evotella	carnosa	1839	Lindl.	0	Geophyte
ORCHIDACEAE	Evotella	rubiginosa	1847	Sond.	0	Geophyte
ORCHIDACEAE	Pterygodium	acutifolium	1838	Lindl.	0	Geophyte
ORCHIDACEAE	Pterygodium	alatum	1794	Thunb.	0	Geophyte
ORCHIDACEAE	Pterygodium	bicolorum	1794	Thunb.	0	Geophyte
ORCHIDACEAE	Pterygodium	bifidum	1846	Sond.	1	Geophyte
ORCHIDACEAE	Pterygodium	caffrum	1760	L.	0	Geophyte
ORCHIDACEAE	Pterygodium	catholicum	1760	L.	0	Geophyte
ORCHIDACEAE	Pterygodium	cleistogamum	1896	Bolus	1	Geophyte
ORCHIDACEAE	Pterygodium	connivens	1982	Schelpe	1	Geophyte
ORCHIDACEAE	Pterygodium	crispum	1794	Thunb.	0	Geophyte
ORCHIDACEAE	Pterygodium	cruciferum	1846	Sond.	0	Geophyte
ORCHIDACEAE	Pterygodium	deflexum	1905	Bolus	1	Geophyte
ORCHIDACEAE	Pterygodium	dracomontanum	1982	Parkman & Schelpe	1	Geophyte
ORCHIDACEAE	Pterygodium	excisum	1839	Lindl.	0	Geophyte
ORCHIDACEAE	Pterygodium	hallii	1982	Schelpe	0	Geophyte
ORCHIDACEAE	Pterygodium	ingeanum	1986	E.G.H.Oliv.	1	Geophyte
ORCHIDACEAE	Pterygodium	inversum	1913	Thunb.	0	Geophyte
ORCHIDACEAE	Pterygodium	microglossum	1839	Lindl.	0	Geophyte
ORCHIDACEAE	Pterygodium	newdigateae	1896	Bolus	1	Geophyte
ORCHIDACEAE	Pterygodium	orobanchoides	1781	L.f.	0	Geophyte
ORCHIDACEAE	Pterygodium	pentherianum	1897	Schltr.	1	Geophyte
ORCHIDACEAE	Pterygodium	platypetalum	1838	Lindl.	0	Geophyte
ORCHIDACEAE	Pterygodium	schelpei	1988	H.P.Linder	0	Geophyte
ORCHIDACEAE	Pterygodium	vermiferum	2008	E.G.H.Oliv. & Liltved	1	Geophyte
ORCHIDACEAE	Pterygodium	volucris	1781	L.f.	0	Geophyte
PENAEACEAE	Brachysiphon	acutus	1846	Thunb.	1	Shrub
PENAEACEAE	Brachysiphon	fucatus	1771	L.	1	Shrub
PENAEACEAE	Brachysiphon	microphyllus	1995	Rourke	1	Shrub
PENAEACEAE	Brachysiphon	mundii	1850	Sond.	1	Shrub
PENAEACEAE	Brachysiphon	rupestris	1850	Sond.	1	Shrub
PENAEACEAE	Endonema	lateriflorum	1781	L.f.	1	Shrub
PENAEACEAE	Endonema	retzioides	1850	Sond.	1	Shrub
PENAEACEAE	Glischrocolla	formosa	1800	Thunb.	1	Shrub
PENAEACEAE	Penaea	acutifolia	1846	A.Juss.	1	Shrub
PENAEACEAE	Penaea	cneorum	1798	Meerb.	0	Shrub
PENAEACEAE	Penaea	dahlgrenii	1989	Rourke	0	Shrub
PENAEACEAE	Penaea	mucronata	1753	L.	1	Shrub
PENAEACEAE	Saltera	sarcocolla	1753	L.	1	Shrub
PENAEACEAE	Sonderothamnus	petraeus	1963	W.F.Barker	1	Shrub
PENAEACEAE	Sonderothamnus	speciosus	1850	Sond.	0	Shrub
PENAEACEAE	Stylapterus	barbatus	1846	A.Juss.	1	Shrub
PENAEACEAE	Stylapterus	candolleanus	1911	Stephens	1	Shrub
PENAEACEAE	Stylapterus	dubius	1910	Stephens	1	Shrub
PENAEACEAE	Stylapterus	ericifolius	1846	A.Juss.	1	Shrub
PENAEACEAE	Stylapterus	ericoides	1846	A.Juss.	1	Shrub
PENAEACEAE	Stylapterus	fruticulosus	1846	L.f.	1	Shrub
PENAEACEAE	Stylapterus	micranthus	1967	R.Dahlgren	1	Shrub
PENAEACEAE	Stylapterus	sulcatus	1967	R.Dahlgren	1	Shrub
POACEAE	Ehrharta	brevifolia	1821	Schrad.	0	Graminoid
POACEAE	Ehrharta	bulbosa	1790	Sm.	0	Graminoid
POACEAE	Ehrharta	calycina	1790	Sm.	0	Graminoid
POACEAE	Ehrharta	capensis	1779	Thunb.	0	Graminoid
POACEAE	Ehrharta	delicatula	1897	Nees	0	Graminoid
POACEAE	Ehrharta	dura	1841	Trin.	0	Graminoid
POACEAE	Ehrharta	eburnea	1984	GibbsRuss	1	Graminoid
POACEAE	Ehrharta	erecta	1786	Lam.	0	Graminoid
POACEAE	Ehrharta	longiflora	1790	Sm.	0	Graminoid
POACEAE	Ehrharta	longifolia	1821	Schrad.	0	Graminoid
POACEAE	Ehrharta	melicoides	1800	Thunb.	0	Graminoid
POACEAE	Ehrharta	microlaena	1841	Trin.	0	Graminoid
POACEAE	Ehrharta	ottonis	1829	Kunth	0	Graminoid
POACEAE	Ehrharta	ramosa	1794	Thunb.	0	Graminoid
POACEAE	Ehrharta	rehmannii	1897	Stapf.	0	Graminoid
POACEAE	Ehrharta	rupestris	1841	Trin.	0	Graminoid
POACEAE	Ehrharta	setacea	1841	Nees	0	Graminoid
POACEAE	Ehrharta	thunbergii	1987	GibbsRuss	0	Graminoid
POACEAE	Ehrharta	triandra	1841	Trin.	1	Graminoid
POACEAE	Ehrharta	villosa	1830	J.H.Schult.	0	Graminoid
POACEAE	Pentameris	acinosa	1899	Stapf.	0	Graminoid
POACEAE	Pentameris	airoides	1834	Nees	0	Graminoid
POACEAE	Pentameris	alticola	1990	H.P.Linder	1	Graminoid
POACEAE	Pentameris	ampla	1841	Nees	0	Graminoid
POACEAE	Pentameris	argentea	1899	Stapf.	0	Graminoid
POACEAE	Pentameris	aristidoides	1794	Thunb.	0	Graminoid
POACEAE	Pentameris	aspera	1794	Thunb.	1	Graminoid
POACEAE	Pentameris	aurea	1829	Steud.	0	Graminoid
POACEAE	Pentameris	barbata	1841	Nees	0	Graminoid
POACEAE	Pentameris	calcicola	1990	H.P.Linder	1	Graminoid
POACEAE	Pentameris	capensis	1841	Nees	0	Graminoid
POACEAE	Pentameris	capillaris	1794	Thunb.	0	Graminoid
POACEAE	Pentameris	caulescens	1990	H.P.Linder	1	Graminoid
POACEAE	Pentameris	cirrhulosa	1841	Nees	0	Graminoid
POACEAE	Pentameris	clavata	2006	C.A.Galley	1	Graminoid
POACEAE	Pentameris	colorata	1829	Steud.	0	Graminoid
POACEAE	Pentameris	curvifolia	1824	Schrad.	0	Graminoid
POACEAE	Pentameris	densifolia	1841	Nees	0	Graminoid
POACEAE	Pentameris	dentatum	1782	L.f.	1	Graminoid
POACEAE	Pentameris	distichophylla	1831	Lehm.	0	Graminoid
POACEAE	Pentameris	ecklonii	1899	Nees	1	Graminoid
POACEAE	Pentameris	ecklonii	1926	Nees	1	Graminoid
POACEAE	Pentameris	elegans	1841	Nees	1	Graminoid
POACEAE	Pentameris	ellisii	2010	H.P.Linder	1	Graminoid
POACEAE	Pentameris	eriostoma	1841	Nees	0	Graminoid
POACEAE	Pentameris	glacialis	1993	N.P.Barker	1	Graminoid
POACEAE	Pentameris	glandulosa	1824	Schrad.	0	Graminoid
POACEAE	Pentameris	heptamera	1841	Nees	1	Graminoid
POACEAE	Pentameris	hirtiglumis	1993	N.P.Barker	1	Graminoid
POACEAE	Pentameris	holciformis	1841	Nees	1	Graminoid
POACEAE	Pentameris	horrida	2006	C.A.Galley	0	Graminoid
POACEAE	Pentameris	juncifolia	1899	Stapf.	0	Graminoid
POACEAE	Pentameris	longiglumis	1841	Nees	1	Graminoid
POACEAE	Pentameris	macrocalycina	1829	Steud.	0	Graminoid
POACEAE	Pentameris	malouinensis	1854	Steud.	0	Graminoid
POACEAE	Pentameris	montana	1990	H.P.Linder	0	Graminoid
POACEAE	Pentameris	obtusifolia	1846	Hochst.	1	Graminoid
POACEAE	Pentameris	oreophila	1993	N.P.Barker	0	Graminoid
POACEAE	Pentameris	pallescens	1824	Schrad.	1	Graminoid
POACEAE	Pentameris	pallida	1794	Thunb.	0	Graminoid
POACEAE	Pentameris	papillosa	1829	Steud.	1	Graminoid
POACEAE	Pentameris	patula	1841	Nees	0	Graminoid
POACEAE	Pentameris	pholiuroides	1899	Stapf.	0	Graminoid
POACEAE	Pentameris	pseudopallescens	1990	H.P.Linder	1	Graminoid
POACEAE	Pentameris	pungens	1990	H.P.Linder	1	Graminoid
POACEAE	Pentameris	pusilla	1841	Nees	1	Graminoid
POACEAE	Pentameris	pyrophila	1990	H.P.Linder	0	Graminoid
POACEAE	Pentameris	reflexa	1990	H.P.Linder	1	Graminoid
POACEAE	Pentameris	rigidissima	1990	H.P.Linder	0	Graminoid
POACEAE	Pentameris	rosea	1990	H.P.Linder	0	Graminoid
POACEAE	Pentameris	rupestris	1841	Nees	0	Graminoid
POACEAE	Pentameris	scandens	1990	H.P.Linder	0	Graminoid
POACEAE	Pentameris	swartbergensis	1993	N.P.Barker	1	Graminoid
POACEAE	Pentameris	thuarii	1812	P.Beauv.	0	Graminoid
POACEAE	Pentameris	tomentella	1899	Stapf.	1	Graminoid
POACEAE	Pentameris	tortuosa	1827	Trin.	0	Graminoid
POACEAE	Pentameris	trifida	2006	C.A.Galley	1	Graminoid
POACEAE	Pentameris	triseta	1813	Thunb.	0	Graminoid
POACEAE	Pentameris	uniflora	1993	N.P.Barker	0	Graminoid
POACEAE	Pentameris	velutina	1990	H.P.Linder	1	Graminoid
POACEAE	Pentameris	veneta	1990	H.P.Linder	0	Graminoid
POACEAE	Pentameris	viscidula	1841	Nees	0	Graminoid
POLYGALACEAE	Muraltia	acerosa	1860	Harv.	0	Shrub
POLYGALACEAE	Muraltia	acicularis	1860	Harv.	0	Shrub
POLYGALACEAE	Muraltia	acipetala	1860	Harv.	1	Shrub
POLYGALACEAE	Muraltia	aciphylla	1954	Levyns	1	Shrub
POLYGALACEAE	Muraltia	alba	1954	Levyns	1	Shrub
POLYGALACEAE	Muraltia	alopecuroides	1771	L.	0	Shrub
POLYGALACEAE	Muraltia	angulosa	1855	Turcz.	1	Shrub
POLYGALACEAE	Muraltia	angustiflora	1954	Levyns	1	Shrub
POLYGALACEAE	Muraltia	arachnoidea	1916	Chodat	1	Shrub
POLYGALACEAE	Muraltia	aspalatha	1824	DC.	1	Shrub
POLYGALACEAE	Muraltia	aspalathoides	1897	Schltr.	1	Shrub
POLYGALACEAE	Muraltia	asparagifolia	1835	Eckl. & Zeyh.	1	Shrub
POLYGALACEAE	Muraltia	barkerae	1954	Levyns	1	Shrub
POLYGALACEAE	Muraltia	bolusii	1954	Levyns	1	Shrub
POLYGALACEAE	Muraltia	bondii	1989	Vlok	1	Shrub
POLYGALACEAE	Muraltia	brachyceras	1899	Schltr.	0	Shrub
POLYGALACEAE	Muraltia	brachypetala	1901	WolleyDod	1	Shrub
POLYGALACEAE	Muraltia	brevicornu	1824	DC.	0	Shrub
POLYGALACEAE	Muraltia	caledonensis	1954	Levyns	1	Shrub
POLYGALACEAE	Muraltia	calycina	1860	Harv.	1	Shrub
POLYGALACEAE	Muraltia	capensis	1954	Levyns	1	Shrub
POLYGALACEAE	Muraltia	carnosa	1859	Harv.	1	Shrub
POLYGALACEAE	Muraltia	chamaepitys	1916	Chodat	1	Shrub
POLYGALACEAE	Muraltia	ciliaris	1824	DC.	0	Shrub
POLYGALACEAE	Muraltia	cliffortiifolia	1835	Eckl. & Zeyh.	0	Shrub
POLYGALACEAE	Muraltia	collina	1954	Levyns	1	Shrub
POLYGALACEAE	Muraltia	commutata	1954	Levyns	0	Shrub
POLYGALACEAE	Muraltia	comptonii	1954	Levyns	1	Shrub
POLYGALACEAE	Muraltia	concava	1954	Levyns	1	Shrub
POLYGALACEAE	Muraltia	crassifolia	1860	Harv.	1	Shrub
POLYGALACEAE	Muraltia	curvipetala	1949	Levyns	1	Shrub
POLYGALACEAE	Muraltia	cuspifolia	1916	Chodat	1	Shrub
POLYGALACEAE	Muraltia	cyclolopha	1916	Chodat	0	Shrub
POLYGALACEAE	Muraltia	decipiens	1897	Schltr.	1	Shrub
POLYGALACEAE	Muraltia	demissa	1901	WolleyDod	1	Shrub
POLYGALACEAE	Muraltia	depressa	1824	DC.	1	Shrub
POLYGALACEAE	Muraltia	diabolica	1954	Levyns	1	Shrub
POLYGALACEAE	Muraltia	dispersa	1954	Levyns	0	Shrub
POLYGALACEAE	Muraltia	divaricata	1835	Eckl. & Zeyh.	0	Shrub
POLYGALACEAE	Muraltia	dumosa	1824	Poir.	0	Shrub
POLYGALACEAE	Muraltia	elsiae	1981	Paiva	1	Shrub
POLYGALACEAE	Muraltia	empleuridioides	1897	Schltr.	0	Shrub
POLYGALACEAE	Muraltia	ericifolia	1824	DC.	0	Shrub
POLYGALACEAE	Muraltia	ericoides	1768	Burm.f.	0	Shrub
POLYGALACEAE	Muraltia	ferox	1954	Levyns	1	Shrub
POLYGALACEAE	Muraltia	filiformis	1800	Thunb.	0	Shrub
POLYGALACEAE	Muraltia	gillettiae	1954	Levyns	1	Shrub
POLYGALACEAE	Muraltia	guthriei	1954	Levyns	1	Shrub
POLYGALACEAE	Muraltia	harveyana	1954	Levyns	1	Shrub
POLYGALACEAE	Muraltia	heisteria	1753	L.	0	Shrub
POLYGALACEAE	Muraltia	hirsuta	1954	Levyns	1	Shrub
POLYGALACEAE	Muraltia	horrida	1909	Diels	1	Shrub
POLYGALACEAE	Muraltia	hyssopifolia	1916	Chodat	1	Shrub
POLYGALACEAE	Muraltia	juniperifolia	1804	Poir.	0	Shrub
POLYGALACEAE	Muraltia	karroica	1954	Levyns	1	Shrub
POLYGALACEAE	Muraltia	knysnaensis	1954	Levyns	1	Shrub
POLYGALACEAE	Muraltia	langebergensis	1954	Levyns	1	Shrub
POLYGALACEAE	Muraltia	leptorhiza	1854	Turcz.	0	Shrub
POLYGALACEAE	Muraltia	lewisiae	1954	Levyns	1	Shrub
POLYGALACEAE	Muraltia	lignosa	1954	Levyns	1	Shrub
POLYGALACEAE	Muraltia	longicuspis	1854	Turcz.	1	Shrub
POLYGALACEAE	Muraltia	macrocarpa	1835	Eckl. & Zeyh.	1	Shrub
POLYGALACEAE	Muraltia	macropetala	1860	Harv.	1	Shrub
POLYGALACEAE	Muraltia	minuta	1954	Levyns	1	Shrub
POLYGALACEAE	Muraltia	mitior	1767	P.J.Bergius	0	Shrub
POLYGALACEAE	Muraltia	mixta	1781	L.f.	1	Shrub
POLYGALACEAE	Muraltia	montana	1954	Levyns	0	Shrub
POLYGALACEAE	Muraltia	muirii	1915	F.Bolus	0	Shrub
POLYGALACEAE	Muraltia	muraltioides	1835	Eckl. & Zeyh.	0	Shrub
POLYGALACEAE	Muraltia	mutabilis	1954	Levyns	1	Shrub
POLYGALACEAE	Muraltia	obovata	1824	DC.	0	Shrub
POLYGALACEAE	Muraltia	occidentalis	1954	Levyns	1	Shrub
POLYGALACEAE	Muraltia	ononidifolia	1835	Eckl. & Zeyh.	0	Shrub
POLYGALACEAE	Muraltia	orbicularis	1946	Hutch.	1	Shrub
POLYGALACEAE	Muraltia	origanoides	1845	C.Presl	0	Shrub
POLYGALACEAE	Muraltia	oxysepala	1897	Schltr.	1	Shrub
POLYGALACEAE	Muraltia	pageae	1949	Levyns	1	Shrub
POLYGALACEAE	Muraltia	paludosa	1954	Levyns	1	Shrub
POLYGALACEAE	Muraltia	pappeana	1860	Harv.	0	Shrub
POLYGALACEAE	Muraltia	parvifolia	1908	N.E.Br.	1	Shrub
POLYGALACEAE	Muraltia	pauciflora	1800	Thunb.	0	Shrub
POLYGALACEAE	Muraltia	pillansii	1954	Levyns	1	Shrub
POLYGALACEAE	Muraltia	plumosa	1916	Chodat	1	Shrub
POLYGALACEAE	Muraltia	polyphylla	1824	DC.	1	Shrub
POLYGALACEAE	Muraltia	pottebergensis	1954	Levyns	1	Shrub
POLYGALACEAE	Muraltia	pubescens	1824	DC.	1	Shrub
POLYGALACEAE	Muraltia	pungens	1897	Schltr.	0	Shrub
POLYGALACEAE	Muraltia	rhamnoides	1916	Chodat	0	Shrub
POLYGALACEAE	Muraltia	rosmarinifolia	1949	Levyns	1	Shrub
POLYGALACEAE	Muraltia	rubeacea	1835	Eckl. & Zeyh.	0	Shrub
POLYGALACEAE	Muraltia	salsolacea	1916	Chodat	1	Shrub
POLYGALACEAE	Muraltia	satureioides	1824	DC.	0	Shrub
POLYGALACEAE	Muraltia	schlechteri	1954	Levyns	1	Shrub
POLYGALACEAE	Muraltia	scoparia	1835	Eckl. & Zeyh.	0	Shrub
POLYGALACEAE	Muraltia	serpylloides	1824	DC.	1	Shrub
POLYGALACEAE	Muraltia	serrata	1954	Levyns	1	Shrub
POLYGALACEAE	Muraltia	spicata	1905	Bolus	1	Shrub
POLYGALACEAE	Muraltia	spinosa	1753	L.	0	Shrub
POLYGALACEAE	Muraltia	splendens	1954	Levyns	1	Shrub
POLYGALACEAE	Muraltia	squarrosa	1781	L.f.	1	Shrub
POLYGALACEAE	Muraltia	stenophylla	1954	Levyns	0	Shrub
POLYGALACEAE	Muraltia	stipulacea	1768	Burm.f.	1	Shrub
POLYGALACEAE	Muraltia	stokoei	1954	Levyns	1	Shrub
POLYGALACEAE	Muraltia	tenuifolia	1804	Poir.	1	Shrub
POLYGALACEAE	Muraltia	thunbergii	1835	Eckl. & Zeyh.	1	Shrub
POLYGALACEAE	Muraltia	thymifolia	1824	Thunb.	0	Shrub
POLYGALACEAE	Muraltia	trinervia	1781	L.f.	0	Shrub
POLYGALACEAE	Muraltia	vulnerans	1954	Levyns	1	Shrub
POLYGALACEAE	Muraltia	vulpina	1916	Chodat	1	Shrub
PROTEACEAE	Aulax	cancellata	1753	L.	0	Shrub
PROTEACEAE	Aulax	pallasia	1912	Stapf.	0	Shrub
PROTEACEAE	Aulax	umbellata	1781	Thunb.	0	Shrub
PROTEACEAE	Diastella	buekii	1902	Gand.	1	Shrub
PROTEACEAE	Diastella	divaricata	1766	P.J.Bergius	1	Shrub
PROTEACEAE	Diastella	fraterna	1976	Rourke	1	Shrub
PROTEACEAE	Diastella	myrtifolia	1781	Thunb.	1	Shrub
PROTEACEAE	Diastella	parilis	1809	Knight	1	Shrub
PROTEACEAE	Diastella	proteoides	1753	L.	1	Shrub
PROTEACEAE	Diastella	thymelaeoides	1766	P.J.Bergius	1	Shrub
PROTEACEAE	Leucadendron	album	1781	Thunb.	0	Shrub
PROTEACEAE	Leucadendron	arcuatum	1791	Lam.	0	Shrub
PROTEACEAE	Leucadendron	argenteum	1753	L.	1	Shrub
PROTEACEAE	Leucadendron	barkerae	1967	I.Williams	1	Shrub
PROTEACEAE	Leucadendron	bonum	1967	I.Williams	1	Shrub
PROTEACEAE	Leucadendron	brunioides	1856	Meisn.	1	Shrub
PROTEACEAE	Leucadendron	burchellii	1972	I.Williams	1	Shrub
PROTEACEAE	Leucadendron	cadens	1972	I.Williams	1	Shrub
PROTEACEAE	Leucadendron	chamelaea	1791	Lam.	0	Shrub
PROTEACEAE	Leucadendron	cinereum	1789	Sol.	0	Shrub
PROTEACEAE	Leucadendron	comosum	1781	Thunb.	0	Shrub
PROTEACEAE	Leucadendron	concavum	1969	I.Williams	0	Shrub
PROTEACEAE	Leucadendron	conicum	1791	Lam.	0	Shrub
PROTEACEAE	Leucadendron	coniferum	1764	L.	0	Shrub
PROTEACEAE	Leucadendron	cordatum	1917	E.Phillips	0	Shrub
PROTEACEAE	Leucadendron	coriaceum	1912	E.Phillips & Hutch.	0	Shrub
PROTEACEAE	Leucadendron	corymbosum	1766	P.J.Bergius	1	Shrub
PROTEACEAE	Leucadendron	cryptocephalum	1939	Guthrie	1	Shrub
PROTEACEAE	Leucadendron	daphnoides	1806	Thunb.	1	Shrub
PROTEACEAE	Leucadendron	diemontianum	1972	I.Williams	1	Shrub
PROTEACEAE	Leucadendron	discolor	1912	E.Phillips & Hutch.	1	Shrub
PROTEACEAE	Leucadendron	dregei	1856	Meisn.	1	Shrub
PROTEACEAE	Leucadendron	dubium	1856	Meisn.	0	Shrub
PROTEACEAE	Leucadendron	elimense	1937	E.Phillips	0	Shrub
PROTEACEAE	Leucadendron	ericifolium	1810	R.Br.	0	Shrub
PROTEACEAE	Leucadendron	eucalyptifolium	1856	Meisn.	0	Shrub
PROTEACEAE	Leucadendron	flexuosum	1967	I.Williams	1	Shrub
PROTEACEAE	Leucadendron	floridum	1810	R.Br.	1	Shrub
PROTEACEAE	Leucadendron	foedum	1969	I.Williams	0	Shrub
PROTEACEAE	Leucadendron	galpinii	1912	E.Phillips & Hutch.	1	Shrub
PROTEACEAE	Leucadendron	gandogeri	1913	Gand.	1	Shrub
PROTEACEAE	Leucadendron	glaberrimum	1899	Schltr.	1	Shrub
PROTEACEAE	Leucadendron	globosum	1803	Kenn.	1	Shrub
PROTEACEAE	Leucadendron	grandiflorum	1806	Salisb.	1	Shrub
PROTEACEAE	Leucadendron	gydoense	1967	I.Williams	1	Shrub
PROTEACEAE	Leucadendron	immoderatum	2005	Rourke	1	Shrub
PROTEACEAE	Leucadendron	lanigerum	1856	Meisn.	1	Shrub
PROTEACEAE	Leucadendron	laureolum	1791	Lam.	0	Shrub
PROTEACEAE	Leucadendron	laxum	1967	I.Williams	0	Shrub
PROTEACEAE	Leucadendron	levisanus	1753	L.	1	Shrub
PROTEACEAE	Leucadendron	linifolium	1797	Jacq.	0	Shrub
PROTEACEAE	Leucadendron	loeriense	1967	I.Williams	1	Shrub
PROTEACEAE	Leucadendron	loranthifolium	1809	Knight	1	Shrub
PROTEACEAE	Leucadendron	macowanii	1913	E.Phillips	1	Shrub
PROTEACEAE	Leucadendron	meridianum	1967	I.Williams	1	Shrub
PROTEACEAE	Leucadendron	meyerianum	1856	E.Phillips	1	Shrub
PROTEACEAE	Leucadendron	microcephalum	1901	Gand.	1	Shrub
PROTEACEAE	Leucadendron	modestum	1967	I.Williams	0	Shrub
PROTEACEAE	Leucadendron	muirii	1915	E.Phillips	1	Shrub
PROTEACEAE	Leucadendron	nervosum	1912	E.Phillips & Hutch.	1	Shrub
PROTEACEAE	Leucadendron	nitidum	1856	Meisn.	1	Shrub
PROTEACEAE	Leucadendron	nobile	1967	I.Williams	1	Shrub
PROTEACEAE	Leucadendron	olens	1981	I.Williams	1	Shrub
PROTEACEAE	Leucadendron	orientale	1972	I.Williams	1	Shrub
PROTEACEAE	Leucadendron	osbornei	1997	Rourke	1	Shrub
PROTEACEAE	Leucadendron	platyspermum	1810	R.Br.	0	Shrub
PROTEACEAE	Leucadendron	procerum	1809	Knight	1	Shrub
PROTEACEAE	Leucadendron	pubescens	1810	R.Br.	0	Shrub
PROTEACEAE	Leucadendron	pubibracteolatum	1972	I.Williams	0	Shrub
PROTEACEAE	Leucadendron	radiatum	1912	E.Phillips & Hutch.	1	Shrub
PROTEACEAE	Leucadendron	remotum	1969	I.Williams	1	Shrub
PROTEACEAE	Leucadendron	roodii	1913	E.Phillips	1	Shrub
PROTEACEAE	Leucadendron	rourkei	1972	I.Williams	0	Shrub
PROTEACEAE	Leucadendron	rubrum	1768	Burm.f.	0	Shrub
PROTEACEAE	Leucadendron	salicifolium	1807	Salisb.	0	Shrub
PROTEACEAE	Leucadendron	salignum	1766	P.J.Bergius	0	Shrub
PROTEACEAE	Leucadendron	sericeum	1781	Thunb.	1	Shrub
PROTEACEAE	Leucadendron	sessile	1810	R.Br.	1	Shrub
PROTEACEAE	Leucadendron	sheilae	1972	I.Williams	0	Shrub
PROTEACEAE	Leucadendron	singulare	1967	I.Williams	1	Shrub
PROTEACEAE	Leucadendron	sorocephalodes	1912	E.Phillips & Hutch.	0	Shrub
PROTEACEAE	Leucadendron	spirale	1809	Knight	1	Shrub
PROTEACEAE	Leucadendron	spissifolium	1809	Knight	0	Shrub
PROTEACEAE	Leucadendron	stellare	1805	Sims	1	Shrub
PROTEACEAE	Leucadendron	stelligerum	1967	I.Williams	0	Shrub
PROTEACEAE	Leucadendron	strobilinum	1771	L.	1	Shrub
PROTEACEAE	Leucadendron	teretifolium	1807	Andrews	0	Shrub
PROTEACEAE	Leucadendron	thymifolium	1809	Knight	1	Shrub
PROTEACEAE	Leucadendron	tinctum	1968	I.Williams	1	Shrub
PROTEACEAE	Leucadendron	tradouwense	1972	I.Williams	0	Shrub
PROTEACEAE	Leucadendron	uliginosum	1810	R.Br.	0	Shrub
PROTEACEAE	Leucadendron	verticillatum	1803	Thunb.	0	Shrub
PROTEACEAE	Leucadendron	xanthoconus	1893	Kuntze	1	Shrub
PROTEACEAE	Leucospermum	arenarium	1959	Rycroft	1	Shrub
PROTEACEAE	Leucospermum	bolusii	1902	Gand.	1	Shrub
PROTEACEAE	Leucospermum	calligerum	1809	Knight	0	Shrub
PROTEACEAE	Leucospermum	catherinae	1933	Compton	1	Shrub
PROTEACEAE	Leucospermum	conocarpodendron	1753	L.	0	Shrub
PROTEACEAE	Leucospermum	cordatum	1923	E.Phillips	1	Shrub
PROTEACEAE	Leucospermum	cordifolium	1809	Knight	0	Shrub
PROTEACEAE	Leucospermum	cuneiforme	1768	Burm.f.	1	Shrub
PROTEACEAE	Leucospermum	erubescens	1972	Rourke	1	Shrub
PROTEACEAE	Leucospermum	formosum	1798	Andrews	0	Shrub
PROTEACEAE	Leucospermum	fulgens	1972	Rourke	1	Shrub
PROTEACEAE	Leucospermum	glabrum	1910	E.Phillips	0	Shrub
PROTEACEAE	Leucospermum	gracile	1809	Knight	1	Shrub
PROTEACEAE	Leucospermum	grandiflorum	1808	Salisb.	1	Shrub
PROTEACEAE	Leucospermum	gueinzii	1856	Meisn.	1	Shrub
PROTEACEAE	Leucospermum	hamatum	1983	Rourke	1	Shrub
PROTEACEAE	Leucospermum	harpagonatum	1994	Rourke	1	Shrub
PROTEACEAE	Leucospermum	heterophyllum	1781	Thunb.	1	Shrub
PROTEACEAE	Leucospermum	hypophyllocarpodendron	1753	L.	0	Shrub
PROTEACEAE	Leucospermum	lineare	1810	R.Br.	1	Shrub
PROTEACEAE	Leucospermum	muirii	1910	E.Phillips	1	Shrub
PROTEACEAE	Leucospermum	mundii	1856	Meisn.	1	Shrub
PROTEACEAE	Leucospermum	oleifolium	1766	P.J.Bergius	1	Shrub
PROTEACEAE	Leucospermum	parile	1809	Knight	1	Shrub
PROTEACEAE	Leucospermum	patersonii	1928	E.Phillips	0	Shrub
PROTEACEAE	Leucospermum	pedunculatum	1845	Klotzsch	0	Shrub
PROTEACEAE	Leucospermum	pluridens	1972	Rourke	1	Shrub
PROTEACEAE	Leucospermum	praecox	1972	Rourke	1	Shrub
PROTEACEAE	Leucospermum	praemorsum	1856	Meisn.	0	Shrub
PROTEACEAE	Leucospermum	profugum	1972	Rourke	1	Shrub
PROTEACEAE	Leucospermum	prostratum	1794	Thunb.	0	Shrub
PROTEACEAE	Leucospermum	reflexum	1856	Meisn.	1	Shrub
PROTEACEAE	Leucospermum	rodolentum	1803	Salisb.	0	Shrub
PROTEACEAE	Leucospermum	royenifolium	1809	Knight	0	Shrub
PROTEACEAE	Leucospermum	saxatile	1809	Knight	1	Shrub
PROTEACEAE	Leucospermum	secundifolium	1972	Rourke	1	Shrub
PROTEACEAE	Leucospermum	spathulatum	1810	R.Br.	0	Shrub
PROTEACEAE	Leucospermum	tomentosum	1781	Thunb.	1	Shrub
PROTEACEAE	Leucospermum	tottum	1771	L.	0	Shrub
PROTEACEAE	Leucospermum	truncatulum	1809	Knight	1	Shrub
PROTEACEAE	Leucospermum	truncatum	1856	Meisn.	1	Shrub
PROTEACEAE	Leucospermum	utriculosum	1972	Rourke	1	Shrub
PROTEACEAE	Leucospermum	vestitum	1792	Lam.	1	Shrub
PROTEACEAE	Leucospermum	winteri	1979	Rourke	1	Shrub
PROTEACEAE	Leucospermum	wittebergense	1931	Compton	0	Shrub
PROTEACEAE	Mimetes	arboreus	1982	Rourke	1	Shrub
PROTEACEAE	Mimetes	argenteus	1809	Knight	1	Shrub
PROTEACEAE	Mimetes	capitulatus	1810	L.	1	Shrub
PROTEACEAE	Mimetes	chrysanthus	1988	Rourke	1	Shrub
PROTEACEAE	Mimetes	cucullatus	1753	L.	0	Shrub
PROTEACEAE	Mimetes	fimbriifolius	1809	Knight	1	Shrub
PROTEACEAE	Mimetes	hirtus	1760	L.	1	Shrub
PROTEACEAE	Mimetes	hottentoticus	1923	E.Phillips & Hutch.	1	Shrub
PROTEACEAE	Mimetes	palustris	1809	Knight	1	Shrub
PROTEACEAE	Mimetes	pauciflorus	1810	R.Br.	1	Shrub
PROTEACEAE	Mimetes	saxatilis	1911	E.Phillips	1	Shrub
PROTEACEAE	Mimetes	splendidus	1809	Knight	0	Shrub
PROTEACEAE	Mimetes	stokoei	1922	E.Phillips & Hutch.	1	Shrub
PROTEACEAE	Orothamnus	zeyheri	1848	Hook.f.	1	Shrub
PROTEACEAE	Paranomus	abrotanifolius	1809	Knight	1	Shrub
PROTEACEAE	Paranomus	adiantifolius	1809	Knight	1	Shrub
PROTEACEAE	Paranomus	bolusii	1901	Gand.	1	Shrub
PROTEACEAE	Paranomus	bracteolaris	1809	Knight	1	Shrub
PROTEACEAE	Paranomus	candicans	1794	Thunb.	0	Shrub
PROTEACEAE	Paranomus	capitatus	1810	R.Br.	1	Shrub
PROTEACEAE	Paranomus	centaureoides	1970	Levyns	1	Shrub
PROTEACEAE	Paranomus	dispersus	1970	Levyns	0	Shrub
PROTEACEAE	Paranomus	dregei	1856	Meisn.	0	Shrub
PROTEACEAE	Paranomus	esterhuyseniae	1970	Levyns	1	Shrub
PROTEACEAE	Paranomus	lagopus	1781	Thunb.	0	Shrub
PROTEACEAE	Paranomus	longicaulis	1810	Knight	1	Shrub
PROTEACEAE	Paranomus	reflexus	1912	E.Phillips & Hutch.	1	Shrub
PROTEACEAE	Paranomus	roodebergensis	1933	Compton	1	Shrub
PROTEACEAE	Paranomus	sceptrum-gustavianus	1777	Sparrm.	0	Shrub
PROTEACEAE	Paranomus	spathulatus	1781	Thunb.	0	Shrub
PROTEACEAE	Paranomus	spicatus	1766	P.J.Bergius	1	Shrub
PROTEACEAE	Paranomus	tomentosus	1912	E.Phillips & Hutch.	1	Shrub
PROTEACEAE	Protea	acaulos	1753	L.	0	Shrub
PROTEACEAE	Protea	acuminata	1814	Sims	0	Shrub
PROTEACEAE	Protea	amplexicaulis	1807	Salisb.	0	Shrub
PROTEACEAE	Protea	angustata	1810	R.Br.	1	Shrub
PROTEACEAE	Protea	aristata	1938	E.Phillips	1	Shrub
PROTEACEAE	Protea	aspera	1810	E.Phillips	0	Shrub
PROTEACEAE	Protea	aurea	1768	Burm.f.	0	Shrub
PROTEACEAE	Protea	burchellii	1912	Stapf.	0	Shrub
PROTEACEAE	Protea	caespitosa	1808	Andrews	1	Shrub
PROTEACEAE	Protea	canaliculata	1806	Andrews	0	Shrub
PROTEACEAE	Protea	compacta	1810	R.Br.	1	Shrub
PROTEACEAE	Protea	convexa	1910	E.Phillips	0	Shrub
PROTEACEAE	Protea	cordata	1781	Thunb.	0	Shrub
PROTEACEAE	Protea	coronata	1791	Lam.	0	Shrub
PROTEACEAE	Protea	cryophila	1909	Bolus	1	Shrub
PROTEACEAE	Protea	cynaroides	1753	L.	0	Shrub
PROTEACEAE	Protea	decurrens	1910	E.Phillips	0	Shrub
PROTEACEAE	Protea	denticulata	1974	Rourke	1	Shrub
PROTEACEAE	Protea	effusa	1856	Meisn.	0	Shrub
PROTEACEAE	Protea	eximia	1809	Knight	0	Shrub
PROTEACEAE	Protea	foliosa	1975	Rourke	1	Shrub
PROTEACEAE	Protea	glabra	1781	Thunb.	1	Shrub
PROTEACEAE	Protea	grandiceps	1819	Tratt.	0	Shrub
PROTEACEAE	Protea	holosericea	1809	Knight	1	Shrub
PROTEACEAE	Protea	humiflora	1808	Andrews	0	Shrub
PROTEACEAE	Protea	inopina	1978	Rourke	1	Shrub
PROTEACEAE	Protea	intonsa	1971	Rourke	0	Shrub
PROTEACEAE	Protea	lacticolor	1805	Salisb.	1	Shrub
PROTEACEAE	Protea	laevis	1810	R.Br.	0	Shrub
PROTEACEAE	Protea	lanceolata	1856	Meisn.	1	Shrub
PROTEACEAE	Protea	laurifolia	1806	Thunb.	0	Shrub
PROTEACEAE	Protea	lepidocarpodendron	1753	L.	1	Shrub
PROTEACEAE	Protea	longifolia	1801	Andrews	0	Shrub
PROTEACEAE	Protea	lorea	1810	R.Br.	0	Shrub
PROTEACEAE	Protea	lorifolia	1809	Knight	0	Shrub
PROTEACEAE	Protea	magnifica	1851	Link	0	Shrub
PROTEACEAE	Protea	montana	1856	Meisn.	1	Shrub
PROTEACEAE	Protea	mucronifolia	1805	Salisb.	1	Shrub
PROTEACEAE	Protea	mundii	1838	Klotzsch	0	Shrub
PROTEACEAE	Protea	nana	1767	P.J.Bergius	0	Shrub
PROTEACEAE	Protea	neriifolia	1810	R.Br.	0	Shrub
PROTEACEAE	Protea	nitida	1768	Mill.	0	Shrub
PROTEACEAE	Protea	obtusifolia	1856	Meisn.	0	Shrub
PROTEACEAE	Protea	odorata	1800	Thunb.	1	Shrub
PROTEACEAE	Protea	pendula	1810	R.Br.	1	Shrub
PROTEACEAE	Protea	piscina	1978	Rourke	0	Shrub
PROTEACEAE	Protea	pityphylla	1910	E.Phillips	0	Shrub
PROTEACEAE	Protea	pruinosa	1977	Rourke	1	Shrub
PROTEACEAE	Protea	pudens	1979	Rourke	1	Shrub
PROTEACEAE	Protea	punctata	1856	Meisn.	0	Shrub
PROTEACEAE	Protea	recondita	1856	Meisn.	1	Shrub
PROTEACEAE	Protea	repens	1753	L.	0	Shrub
PROTEACEAE	Protea	restionifolia	1809	Knight	0	Shrub
PROTEACEAE	Protea	revoluta	1810	R.Br.	0	Shrub
PROTEACEAE	Protea	rupicola	1856	Meisn.	0	Shrub
PROTEACEAE	Protea	scabra	1810	R.Br.	1	Shrub
PROTEACEAE	Protea	scabriuscula	1910	E.Phillips	1	Shrub
PROTEACEAE	Protea	scolopendriifolia	1809	Knight	0	Shrub
PROTEACEAE	Protea	scolymocephala	1756	L.	0	Shrub
PROTEACEAE	Protea	scorzonerifolia	1809	Knight	1	Shrub
PROTEACEAE	Protea	speciosa	1767	L.	0	Shrub
PROTEACEAE	Protea	stokoei	1923	E.Phillips	1	Shrub
PROTEACEAE	Protea	subulifolia	1809	Knight	0	Shrub
PROTEACEAE	Protea	subvestita	1901	N.E.Br.	1	Shrub
PROTEACEAE	Protea	sulphurea	1910	E.Phillips	0	Shrub
PROTEACEAE	Protea	susannae	1910	E.Phillips	0	Shrub
PROTEACEAE	Protea	tenax	1807	Salisb.	0	Shrub
PROTEACEAE	Protea	venusta	1944	Compton	1	Shrub
PROTEACEAE	Protea	vogtsiae	1974	Rourke	1	Shrub
PROTEACEAE	Protea	witzenbergiana	1910	E.Phillips	1	Shrub
PROTEACEAE	Serruria	acrocarpa	1810	R.Br.	0	Shrub
PROTEACEAE	Serruria	adscendens	1829	Lam.	1	Shrub
PROTEACEAE	Serruria	aemula	1809	Knight	1	Shrub
PROTEACEAE	Serruria	aitonii	1810	R.Br.	1	Shrub
PROTEACEAE	Serruria	altiscapa	1994	Rourke	1	Shrub
PROTEACEAE	Serruria	balanocephala	1994	Rourke	1	Shrub
PROTEACEAE	Serruria	bolusii	1912	E.Phillips & Hutch.	0	Shrub
PROTEACEAE	Serruria	brownii	1856	Meisn.	1	Shrub
PROTEACEAE	Serruria	candicans	1810	R.Br.	1	Shrub
PROTEACEAE	Serruria	collina	1809	Knight	1	Shrub
PROTEACEAE	Serruria	confragosa	1982	Rourke	1	Shrub
PROTEACEAE	Serruria	cyanoides	1753	L.	1	Shrub
PROTEACEAE	Serruria	cygnea	1810	R.Br.	0	Shrub
PROTEACEAE	Serruria	decipiens	1810	R.Br.	0	Shrub
PROTEACEAE	Serruria	decumbens	1828	Thunb.	1	Shrub
PROTEACEAE	Serruria	deluvialis	1990	Rourke	1	Shrub
PROTEACEAE	Serruria	dodii	1912	E.Phillips & Hutch.	1	Shrub
PROTEACEAE	Serruria	effusa	1990	Rourke	1	Shrub
PROTEACEAE	Serruria	elongata	1767	P.J.Bergius	0	Shrub
PROTEACEAE	Serruria	fasciflora	1809	Knight	0	Shrub
PROTEACEAE	Serruria	flagellifolia	1809	Knight	1	Shrub
PROTEACEAE	Serruria	flava	1856	Meisn.	1	Shrub
PROTEACEAE	Serruria	florida	1781	Thunb.	1	Shrub
PROTEACEAE	Serruria	fucifolia	1809	Knight	0	Shrub
PROTEACEAE	Serruria	furcellata	1810	R.Br.	1	Shrub
PROTEACEAE	Serruria	glomerata	1762	L.	1	Shrub
PROTEACEAE	Serruria	gracilis	1809	Knight	1	Shrub
PROTEACEAE	Serruria	gremialis	1994	Rourke	1	Shrub
PROTEACEAE	Serruria	heterophylla	1856	Meisn.	1	Shrub
PROTEACEAE	Serruria	hirsuta	1810	R.Br.	1	Shrub
PROTEACEAE	Serruria	inconspicua	1942	L.Guthrie & T.M.Salter	1	Shrub
PROTEACEAE	Serruria	incrassata	1855	Meisn.	1	Shrub
PROTEACEAE	Serruria	kraussii	1856	Meisn.	1	Shrub
PROTEACEAE	Serruria	lacunosa	1996	Rourke	1	Shrub
PROTEACEAE	Serruria	leipoldtii	1912	E.Phillips & Hutch.	1	Shrub
PROTEACEAE	Serruria	linearis	1809	Knight	1	Shrub
PROTEACEAE	Serruria	meisneriana	1899	Schltr.	1	Shrub
PROTEACEAE	Serruria	millefolia	1809	Knight	1	Shrub
PROTEACEAE	Serruria	nervosa	1856	Meisn.	1	Shrub
PROTEACEAE	Serruria	pedunculata	1829	Lam.	0	Shrub
PROTEACEAE	Serruria	phylicoides	1767	P.J.Bergius	1	Shrub
PROTEACEAE	Serruria	rebeloi	1999	Rourke	1	Shrub
PROTEACEAE	Serruria	reflexa	1990	Rourke	1	Shrub
PROTEACEAE	Serruria	rosea	1933	E.Phillips	1	Shrub
PROTEACEAE	Serruria	rostellaris	1809	Knight	1	Shrub
PROTEACEAE	Serruria	roxburghii	1810	R.Br.	1	Shrub
PROTEACEAE	Serruria	rubricaulis	1810	R.Br.	1	Shrub
PROTEACEAE	Serruria	scoparia	1810	R.Br.	1	Shrub
PROTEACEAE	Serruria	stellata	1991	Rourke	1	Shrub
PROTEACEAE	Serruria	trilopha	1809	Knight	1	Shrub
PROTEACEAE	Serruria	triternata	1828	Thunb.	1	Shrub
PROTEACEAE	Serruria	villosa	1791	Lam.	1	Shrub
PROTEACEAE	Serruria	viridifolia	1990	Rourke	1	Shrub
PROTEACEAE	Serruria	williamsii	1982	Rourke	1	Shrub
PROTEACEAE	Serruria	zeyheri	1856	Meisn.	1	Shrub
PROTEACEAE	Sorocephalus	alopecurus	1969	Rourke	1	Shrub
PROTEACEAE	Sorocephalus	capitatus	1969	Rourke	1	Shrub
PROTEACEAE	Sorocephalus	clavigerus	1809	Knight	1	Shrub
PROTEACEAE	Sorocephalus	crassifolius	1912	Hutch.	1	Shrub
PROTEACEAE	Sorocephalus	imbricatus	1781	Thunb.	0	Shrub
PROTEACEAE	Sorocephalus	lanatus	1781	Thunb.	1	Shrub
PROTEACEAE	Sorocephalus	palustris	1969	Rourke	1	Shrub
PROTEACEAE	Sorocephalus	pinifolius	1809	Knight	1	Shrub
PROTEACEAE	Sorocephalus	scabridus	1856	Meisn.	1	Shrub
PROTEACEAE	Sorocephalus	tenuifolius	1810	R.Br.	1	Shrub
PROTEACEAE	Sorocephalus	teretifolius	1855	Meisn.	1	Shrub
PROTEACEAE	Spatalla	argentea	1969	Rourke	0	Shrub
PROTEACEAE	Spatalla	barbigera	1809	Knight	0	Shrub
PROTEACEAE	Spatalla	caudata	1781	Thunb.	1	Shrub
PROTEACEAE	Spatalla	colorata	1856	Meisn.	0	Shrub
PROTEACEAE	Spatalla	confusa	1910	E.Phillips	0	Shrub
PROTEACEAE	Spatalla	curvifolia	1809	Knight	0	Shrub
PROTEACEAE	Spatalla	ericoides	1910	E.Phillips	1	Shrub
PROTEACEAE	Spatalla	incurva	1828	Thunb.	0	Shrub
PROTEACEAE	Spatalla	longifolia	1809	Knight	1	Shrub
PROTEACEAE	Spatalla	mollis	1810	R.Br.	1	Shrub
PROTEACEAE	Spatalla	nubicola	1969	Rourke	1	Shrub
PROTEACEAE	Spatalla	parilis	1809	Knight	0	Shrub
PROTEACEAE	Spatalla	prolifera	1828	Thunb.	1	Shrub
PROTEACEAE	Spatalla	propinqua	1810	R.Br.	1	Shrub
PROTEACEAE	Spatalla	racemosa	1753	L.	1	Shrub
PROTEACEAE	Spatalla	salsoloides	1810	R.Br.	1	Shrub
PROTEACEAE	Spatalla	setacea	1810	R.Br.	1	Shrub
PROTEACEAE	Spatalla	squamata	1856	Meisn.	1	Shrub
PROTEACEAE	Spatalla	thyrsiflora	1809	Knight	1	Shrub
PROTEACEAE	Spatalla	tulbaghensis	1911	E.Phillips	1	Shrub
PROTEACEAE	Vexatorella	amoena	1972	Rourke	1	Shrub
PROTEACEAE	Vexatorella	latibrosa	1984	Rourke	1	Shrub
PROTEACEAE	Vexatorella	obtusata	1803	Thunb.	0	Shrub
RESTIONACEAE	Anthochortus	capensis	1985	Esterh.	1	Graminoid
RESTIONACEAE	Anthochortus	crinalis	1865	Mast.	0	Graminoid
RESTIONACEAE	Anthochortus	ecklonii	1836	Nees	0	Graminoid
RESTIONACEAE	Anthochortus	graminifolius	1841	Kunth	1	Graminoid
RESTIONACEAE	Anthochortus	insignis	1900	Mast.	1	Graminoid
RESTIONACEAE	Anthochortus	laxiflorus	1830	Nees	1	Graminoid
RESTIONACEAE	Anthochortus	singularis	1990	Esterh.	1	Graminoid
RESTIONACEAE	Askidiosperma	albo-aristatum	1952	Pillans	1	Graminoid
RESTIONACEAE	Askidiosperma	alticolum	1985	Esterh.	1	Graminoid
RESTIONACEAE	Askidiosperma	andreaeanum	1928	Pillans	0	Graminoid
RESTIONACEAE	Askidiosperma	capitatum	1850	Steud.	1	Graminoid
RESTIONACEAE	Askidiosperma	chartaceum	1922	Pillans	0	Graminoid
RESTIONACEAE	Askidiosperma	delicatulum	2001	H.P.Linder	1	Graminoid
RESTIONACEAE	Askidiosperma	esterhuyseniae	1945	Pillans	1	Graminoid
RESTIONACEAE	Askidiosperma	insigne	1952	Pillans	1	Graminoid
RESTIONACEAE	Askidiosperma	longiflorum	1945	Pillans	1	Graminoid
RESTIONACEAE	Askidiosperma	nitidum	1900	Mast.	0	Graminoid
RESTIONACEAE	Askidiosperma	paniculatum	1885	Mast.	0	Graminoid
RESTIONACEAE	Askidiosperma	rugosum	1985	Esterh.	1	Graminoid
RESTIONACEAE	Cannomois	anfracta	2001	H.P.Linder	1	Graminoid
RESTIONACEAE	Cannomois	arenicola	2001	H.P.Linder	1	Graminoid
RESTIONACEAE	Cannomois	aristata	1900	Mast.	0	Graminoid
RESTIONACEAE	Cannomois	congesta	1897	Mast.	0	Graminoid
RESTIONACEAE	Cannomois	grandis	2001	H.P.Linder	0	Graminoid
RESTIONACEAE	Cannomois	nitida	1868	Mast.	0	Graminoid
RESTIONACEAE	Cannomois	parviflora	1788	Thunb.	0	Graminoid
RESTIONACEAE	Cannomois	primosii	1928	Pillans	1	Graminoid
RESTIONACEAE	Cannomois	robusta	1841	Kunth	0	Graminoid
RESTIONACEAE	Cannomois	schlechteri	1900	Mast.	1	Graminoid
RESTIONACEAE	Cannomois	scirpoides	1841	Kunth	0	Graminoid
RESTIONACEAE	Cannomois	spicata	1900	Mast.	0	Graminoid
RESTIONACEAE	Cannomois	virgata	1772	Rottb.	0	Graminoid
RESTIONACEAE	Ceratocaryum	argenteum	1841	Kunth	0	Graminoid
RESTIONACEAE	Ceratocaryum	caespitosum	2001	H.P.Linder	1	Graminoid
RESTIONACEAE	Ceratocaryum	decipiens	1900	N.E.Br.	0	Graminoid
RESTIONACEAE	Ceratocaryum	fimbriatum	1841	Kunth	0	Graminoid
RESTIONACEAE	Ceratocaryum	fistulosum	1868	Mast.	1	Graminoid
RESTIONACEAE	Ceratocaryum	persistens	2001	H.P.Linder	1	Graminoid
RESTIONACEAE	Ceratocaryum	pulchrum	1995	H.P.Linder	1	Graminoid
RESTIONACEAE	Ceratocaryum	xerophilum	1952	Pillans	0	Graminoid
RESTIONACEAE	Elegia	acockii	1942	Pillans	1	Graminoid
RESTIONACEAE	Elegia	aggregata	1897	Mast.	1	Graminoid
RESTIONACEAE	Elegia	amoena	1945	Pillans	1	Graminoid
RESTIONACEAE	Elegia	asperiflora	1830	Nees	0	Graminoid
RESTIONACEAE	Elegia	atratiflora	1985	Esterh.	1	Graminoid
RESTIONACEAE	Elegia	caespitosa	1985	Esterh.	0	Graminoid
RESTIONACEAE	Elegia	capensis	1768	Burm.f.	0	Graminoid
RESTIONACEAE	Elegia	coleura	1900	Mast.	0	Graminoid
RESTIONACEAE	Elegia	cuspidata	1868	Mast.	1	Graminoid
RESTIONACEAE	Elegia	decipiens	1985	Esterh.	1	Graminoid
RESTIONACEAE	Elegia	deusta	1772	Rottb.	1	Graminoid
RESTIONACEAE	Elegia	dregeana	1841	Kunth	0	Graminoid
RESTIONACEAE	Elegia	ebracteata	1841	Kunth	0	Graminoid
RESTIONACEAE	Elegia	elephantina	2005	H.P.Linder	0	Graminoid
RESTIONACEAE	Elegia	equisetacea	1868	Mast.	0	Graminoid
RESTIONACEAE	Elegia	esterhuyseniae	1945	Pillans	0	Graminoid
RESTIONACEAE	Elegia	extensa	1942	Pillans	0	Graminoid
RESTIONACEAE	Elegia	fenestrata	1928	Pillans	0	Graminoid
RESTIONACEAE	Elegia	filacea	1885	Mast.	0	Graminoid
RESTIONACEAE	Elegia	fistulosa	1841	Kunth	0	Graminoid
RESTIONACEAE	Elegia	fucata	1985	Esterh.	1	Graminoid
RESTIONACEAE	Elegia	galpinii	1900	N.E.Br.	0	Graminoid
RESTIONACEAE	Elegia	grandis	1830	Nees	1	Graminoid
RESTIONACEAE	Elegia	grandispicata	1985	H.P.Linder	0	Graminoid
RESTIONACEAE	Elegia	hookeriana	1868	Mast.	1	Graminoid
RESTIONACEAE	Elegia	hutchinsonii	1942	Pillans	0	Graminoid
RESTIONACEAE	Elegia	intermedia	1829	Steud.	1	Graminoid
RESTIONACEAE	Elegia	juncea	1771	L.	0	Graminoid
RESTIONACEAE	Elegia	macrocarpa	1841	Kunth	1	Graminoid
RESTIONACEAE	Elegia	microcarpa	1841	Kunth	0	Graminoid
RESTIONACEAE	Elegia	mucronata	1830	Nees	0	Graminoid
RESTIONACEAE	Elegia	muirii	1928	Pillans	1	Graminoid
RESTIONACEAE	Elegia	neesii	1868	Mast.	0	Graminoid
RESTIONACEAE	Elegia	nuda	1830	Rottb.	0	Graminoid
RESTIONACEAE	Elegia	persistens	1900	Mast.	1	Graminoid
RESTIONACEAE	Elegia	prominens	1928	Pillans	0	Graminoid
RESTIONACEAE	Elegia	racemosa	1804	Poir.	0	Graminoid
RESTIONACEAE	Elegia	recta	1897	Mast.	0	Graminoid
RESTIONACEAE	Elegia	rigida	1885	Mast.	0	Graminoid
RESTIONACEAE	Elegia	spathacea	1885	Mast.	0	Graminoid
RESTIONACEAE	Elegia	squamosa	1868	Mast.	0	Graminoid
RESTIONACEAE	Elegia	stipularis	1885	Mast.	0	Graminoid
RESTIONACEAE	Elegia	stokoei	1942	Pillans	0	Graminoid
RESTIONACEAE	Elegia	tectorum	1782	L.f.	0	Graminoid
RESTIONACEAE	Elegia	thyrsifera	1772	Rottb.	0	Graminoid
RESTIONACEAE	Elegia	thyrsoidea	1868	Mast.	1	Graminoid
RESTIONACEAE	Elegia	vaginulata	1885	Mast.	0	Graminoid
RESTIONACEAE	Elegia	verreauxii	1885	Mast.	0	Graminoid
RESTIONACEAE	Hydrophilus	rattrayi	1942	Pillans	0	Graminoid
RESTIONACEAE	Hypodiscus	albo-aristatus	1830	Nees	0	Graminoid
RESTIONACEAE	Hypodiscus	alternans	1942	Pillans	1	Graminoid
RESTIONACEAE	Hypodiscus	argenteus	1788	Thunb.	0	Graminoid
RESTIONACEAE	Hypodiscus	aristatus	1788	Thunb.	0	Graminoid
RESTIONACEAE	Hypodiscus	laevigatus	1841	Kunth	0	Graminoid
RESTIONACEAE	Hypodiscus	montanus	1985	Esterh.	1	Graminoid
RESTIONACEAE	Hypodiscus	neesii	1868	Mast.	0	Graminoid
RESTIONACEAE	Hypodiscus	procurrens	1985	Esterh.	1	Graminoid
RESTIONACEAE	Hypodiscus	rigidus	1900	Mast.	1	Graminoid
RESTIONACEAE	Hypodiscus	rugosus	1868	Mast.	0	Graminoid
RESTIONACEAE	Hypodiscus	squamosus	1985	Esterh.	1	Graminoid
RESTIONACEAE	Hypodiscus	striatus	1841	Kunth	0	Graminoid
RESTIONACEAE	Hypodiscus	sulcatus	1942	Pillans	1	Graminoid
RESTIONACEAE	Hypodiscus	synchroolepis	1855	Steud.	0	Graminoid
RESTIONACEAE	Hypodiscus	willdenowia	1830	Nees	0	Graminoid
RESTIONACEAE	Mastersiella	digitata	1788	Thunb.	0	Graminoid
RESTIONACEAE	Mastersiella	purpurea	1928	Pillans	0	Graminoid
RESTIONACEAE	Mastersiella	spathulata	1945	Pillans	0	Graminoid
RESTIONACEAE	Nevillea	obtusissima	1855	Steud.	1	Graminoid
RESTIONACEAE	Nevillea	singularis	1985	Esterh.	1	Graminoid
RESTIONACEAE	Nevillea	vlokii	2010	H.P.Linder	1	Graminoid
RESTIONACEAE	Platycaulos	acutus	1985	Esterh.	1	Graminoid
RESTIONACEAE	Platycaulos	anceps	1868	Mast.	0	Graminoid
RESTIONACEAE	Platycaulos	callistachyus	1841	Kunth	0	Graminoid
RESTIONACEAE	Platycaulos	cascadensis	1952	Pillans	1	Graminoid
RESTIONACEAE	Platycaulos	compressus	1772	Rottb.	0	Graminoid
RESTIONACEAE	Platycaulos	depauperatus	1841	Kunth	1	Graminoid
RESTIONACEAE	Platycaulos	major	1772	Mast.	0	Graminoid
RESTIONACEAE	Platycaulos	subcompressus	1945	Pillans	1	Graminoid
RESTIONACEAE	Restio	acockii	1942	Pillans	1	Graminoid
RESTIONACEAE	Restio	adpressus	1985	Esterh.	0	Graminoid
RESTIONACEAE	Restio	affinis	1985	Esterh.	1	Graminoid
RESTIONACEAE	Restio	albotuberculatus	1868	Mast.	0	Graminoid
RESTIONACEAE	Restio	alticola	1952	Pillans	1	Graminoid
RESTIONACEAE	Restio	andreaeanus	1928	Pillans	1	Graminoid
RESTIONACEAE	Restio	anomalus	2010	H.P.Linder	1	Graminoid
RESTIONACEAE	Restio	arcuatus	1878	Mast.	1	Graminoid
RESTIONACEAE	Restio	aridus	1921	Pillans	0	Graminoid
RESTIONACEAE	Restio	asperus	1868	Mast.	1	Graminoid
RESTIONACEAE	Restio	aureolus	1945	Pillans	1	Graminoid
RESTIONACEAE	Restio	bifarius	1868	Mast.	1	Graminoid
RESTIONACEAE	Restio	bifidus	1803	Thunb.	0	Graminoid
RESTIONACEAE	Restio	bifurcus	1865	Mast.	0	Graminoid
RESTIONACEAE	Restio	bolusii	1928	Pillans	0	Graminoid
RESTIONACEAE	Restio	brachiatus	1900	Mast.	0	Graminoid
RESTIONACEAE	Restio	brunneus	1928	Pillans	1	Graminoid
RESTIONACEAE	Restio	burchellii	1942	Pillans	0	Graminoid
RESTIONACEAE	Restio	caespitosus	1985	Esterh.	1	Graminoid
RESTIONACEAE	Restio	calcicola	1900	Mast.	0	Graminoid
RESTIONACEAE	Restio	capensis	1755	L.	0	Graminoid
RESTIONACEAE	Restio	capillaris	1841	Kunth	0	Graminoid
RESTIONACEAE	Restio	cederbergensis	2010	H.P.Linder	1	Graminoid
RESTIONACEAE	Restio	cincinnatus	1865	Mast.	1	Graminoid
RESTIONACEAE	Restio	clandestinus	1985	Esterh.	1	Graminoid
RESTIONACEAE	Restio	coactilis	1900	Mast.	1	Graminoid
RESTIONACEAE	Restio	colliculospermus	1985	H.P.Linder	0	Graminoid
RESTIONACEAE	Restio	communis	1928	Pillans	1	Graminoid
RESTIONACEAE	Restio	confusus	1952	Pillans	0	Graminoid
RESTIONACEAE	Restio	constipatus	2010	H.P.Linder	0	Graminoid
RESTIONACEAE	Restio	corneolus	1985	Esterh.	1	Graminoid
RESTIONACEAE	Restio	curvibracteatus	1985	Esterh.	1	Graminoid
RESTIONACEAE	Restio	curviramis	1841	Kunth	0	Graminoid
RESTIONACEAE	Restio	cymosus	1900	Mast.	1	Graminoid
RESTIONACEAE	Restio	debilis	1830	Nees	0	Graminoid
RESTIONACEAE	Restio	decipiens	1900	N.E.Br.	1	Graminoid
RESTIONACEAE	Restio	degenerans	1945	Pillans	1	Graminoid
RESTIONACEAE	Restio	dispar	1865	Mast.	1	Graminoid
RESTIONACEAE	Restio	distans	1945	Pillans	1	Graminoid
RESTIONACEAE	Restio	distichus	1772	Rottb.	0	Graminoid
RESTIONACEAE	Restio	distractus	1897	Mast.	0	Graminoid
RESTIONACEAE	Restio	distylis	1945	Pillans	0	Graminoid
RESTIONACEAE	Restio	dodii	1921	Pillans	0	Graminoid
RESTIONACEAE	Restio	durus	1985	Esterh.	1	Graminoid
RESTIONACEAE	Restio	duthieae	1928	Pillans	1	Graminoid
RESTIONACEAE	Restio	echinatus	1841	Kunth		Graminoid
RESTIONACEAE	Restio	egregius	1845	Hochst.	1	Graminoid
RESTIONACEAE	Restio	ejuncidus	1900	Mast.	0	Graminoid
RESTIONACEAE	Restio	eleocharis	1865	Mast.	0	Graminoid
RESTIONACEAE	Restio	elsieae	2010	H.P.Linder	1	Graminoid
RESTIONACEAE	Restio	esterhuyseniae	1945	Pillans	0	Graminoid
RESTIONACEAE	Restio	femineus	1985	Esterh.	1	Graminoid
RESTIONACEAE	Restio	festuciformis	1865	Mast.	1	Graminoid
RESTIONACEAE	Restio	filiformis	1804	Poir.	0	Graminoid
RESTIONACEAE	Restio	fragilis	1985	Esterh.	1	Graminoid
RESTIONACEAE	Restio	fraternus	1841	Kunth	1	Graminoid
RESTIONACEAE	Restio	fuscidulus	1945	Pillans	1	Graminoid
RESTIONACEAE	Restio	fusiformis	1952	Pillans	1	Graminoid
RESTIONACEAE	Restio	gaudichaudianus	1841	Kunth	0	Graminoid
RESTIONACEAE	Restio	gossypinus	1900	Mast.	0	Graminoid
RESTIONACEAE	Restio	harveyi	1945	Mast.	0	Graminoid
RESTIONACEAE	Restio	helenae	1865	Mast.	0	Graminoid
RESTIONACEAE	Restio	hyalinus	1900	Mast.	0	Graminoid
RESTIONACEAE	Restio	hystrix	1868	Mast.	0	Graminoid
RESTIONACEAE	Restio	implicatus	1985	Esterh.	1	Graminoid
RESTIONACEAE	Restio	impolitus	1841	Kunth	0	Graminoid
RESTIONACEAE	Restio	inconspicuus	1985	Esterh.	0	Graminoid
RESTIONACEAE	Restio	ingens	1985	Esterh.	1	Graminoid
RESTIONACEAE	Restio	insignis	1945	Pillans	1	Graminoid
RESTIONACEAE	Restio	inveteratus	1985	Esterh.	1	Graminoid
RESTIONACEAE	Restio	karooicus	1985	Esterh.	0	Graminoid
RESTIONACEAE	Restio	laniger	1841	Kunth	0	Graminoid
RESTIONACEAE	Restio	leptoclados	1865	Masr.	0	Graminoid
RESTIONACEAE	Restio	leptostachyus	1841	Kunth	1	Graminoid
RESTIONACEAE	Restio	levynsiae	1942	Pillans	1	Graminoid
RESTIONACEAE	Restio	longiaristatus	1985	H.P.Linder	1	Graminoid
RESTIONACEAE	Restio	luxurians	1928	Pillans	0	Graminoid
RESTIONACEAE	Restio	macer	1841	Kunth	0	Graminoid
RESTIONACEAE	Restio	marlothii	1921	Pillans	0	Graminoid
RESTIONACEAE	Restio	micans	1830	Nees	1	Graminoid
RESTIONACEAE	Restio	miser	1841	Kunth	1	Graminoid
RESTIONACEAE	Restio	monanthos	1865	Mast.	0	Graminoid
RESTIONACEAE	Restio	monostylis	1952	Pillans	1	Graminoid
RESTIONACEAE	Restio	montanus	1985	Esterh.	1	Graminoid
RESTIONACEAE	Restio	muirii	1928	Pillans	1	Graminoid
RESTIONACEAE	Restio	multiflorus	1824	Spreng.	0	Graminoid
RESTIONACEAE	Restio	nanus	1985	Esterh.	0	Graminoid
RESTIONACEAE	Restio	nodosus	1945	Pillans	1	Graminoid
RESTIONACEAE	Restio	nubigenus	1985	Esterh.	0	Graminoid
RESTIONACEAE	Restio	nudiflorus	1945	Pillans	1	Graminoid
RESTIONACEAE	Restio	nuwebergensis	1985	Esterh.	1	Graminoid
RESTIONACEAE	Restio	obscurus	1942	Pillans	1	Graminoid
RESTIONACEAE	Restio	occultus	1897	Mast.	0	Graminoid
RESTIONACEAE	Restio	ocreatus	1841	Kunth	0	Graminoid
RESTIONACEAE	Restio	pachystachyus	1841	Kunth	0	Graminoid
RESTIONACEAE	Restio	paludicola	2001	H.P.Linder	1	Graminoid
RESTIONACEAE	Restio	paludosus	1922	Pillans	0	Graminoid
RESTIONACEAE	Restio	paniculatus	1772	Rottb.	0	Graminoid
RESTIONACEAE	Restio	papillosus	1985	Esterh.	0	Graminoid
RESTIONACEAE	Restio	papyraceus	1942	Pillans	1	Graminoid
RESTIONACEAE	Restio	parthenocarpos	2010	H.P.Linder	1	Graminoid
RESTIONACEAE	Restio	parvispiculus	1928	Pillans	0	Graminoid
RESTIONACEAE	Restio	patens	1897	Mast.	1	Graminoid
RESTIONACEAE	Restio	peculiaris	1985	Esterh.	1	Graminoid
RESTIONACEAE	Restio	pedicellatus	1865	Mast.	0	Graminoid
RESTIONACEAE	Restio	perplexus	1841	Kunth	0	Graminoid
RESTIONACEAE	Restio	perseverans	1985	Esterh.	1	Graminoid
RESTIONACEAE	Restio	pillansii	1985	H.P.Linder	1	Graminoid
RESTIONACEAE	Restio	praeacutus	1897	Mast.	0	Graminoid
RESTIONACEAE	Restio	pratensis	1985	Esterh.	0	Graminoid
RESTIONACEAE	Restio	pulcher	1985	Esterh.	0	Graminoid
RESTIONACEAE	Restio	pulvinatus	1985	Esterh.	1	Graminoid
RESTIONACEAE	Restio	pumilus	1985	Esterh.	0	Graminoid
RESTIONACEAE	Restio	purpurascens	1865	Mast.	1	Graminoid
RESTIONACEAE	Restio	pygmaeus	1945	Pillans	1	Graminoid
RESTIONACEAE	Restio	quadratus	1868	Mast.	1	Graminoid
RESTIONACEAE	Restio	quinquefarius	1830	Nees	0	Graminoid
RESTIONACEAE	Restio	ramosissimus	1868	Nees	1	Graminoid
RESTIONACEAE	Restio	rarus	1985	Esterh.	1	Graminoid
RESTIONACEAE	Restio	rigidus	1900	Mast.	0	Graminoid
RESTIONACEAE	Restio	rigoratus	1900	Mast.	0	Graminoid
RESTIONACEAE	Restio	rivulus	1985	Esterh.	1	Graminoid
RESTIONACEAE	Restio	rottboellioides	1841	Kunth	1	Graminoid
RESTIONACEAE	Restio	rudolfii	1928	Pillans	0	Graminoid
RESTIONACEAE	Restio	rupicola	1985	Esterh.	1	Graminoid
RESTIONACEAE	Restio	sabulosus	1928	Pillans	0	Graminoid
RESTIONACEAE	Restio	saroclados	1878	Mast.	1	Graminoid
RESTIONACEAE	Restio	saxatilis	1990	Esterh.	1	Graminoid
RESTIONACEAE	Restio	scaber	1900	Mast.	1	Graminoid
RESTIONACEAE	Restio	scaberulus	1900	N.E.Br.	1	Graminoid
RESTIONACEAE	Restio	secundus	1942	Pillans	1	Graminoid
RESTIONACEAE	Restio	sejunctus	1897	Mast.	0	Graminoid
RESTIONACEAE	Restio	setiger	1841	Kunth	1	Graminoid
RESTIONACEAE	Restio	sieberi	1841	Kunth	0	Graminoid
RESTIONACEAE	Restio	similis	1921	Pillans	0	Graminoid
RESTIONACEAE	Restio	singularis	1985	Esterh.	1	Graminoid
RESTIONACEAE	Restio	sporadicus	1985	Esterh.	0	Graminoid
RESTIONACEAE	Restio	stereocaulis	1900	Mast.	0	Graminoid
RESTIONACEAE	Restio	stokoei	1928	Pillans	0	Graminoid
RESTIONACEAE	Restio	strictus	1900	N.E.Br.	0	Graminoid
RESTIONACEAE	Restio	strobilifer	1841	Kunth	1	Graminoid
RESTIONACEAE	Restio	subtilis	1865	Mast.	1	Graminoid
RESTIONACEAE	Restio	subverticellatus	1850	Steud.	1	Graminoid
RESTIONACEAE	Restio	tenuispicatus	1868	Mast.	0	Graminoid
RESTIONACEAE	Restio	tenuissimus	1841	Kunth	0	Graminoid
RESTIONACEAE	Restio	tetragonus	1788	Thunb.	0	Graminoid
RESTIONACEAE	Restio	triflora	1772	Rottb.	0	Graminoid
RESTIONACEAE	Restio	triticeus	1772	Rottb.	0	Graminoid
RESTIONACEAE	Restio	tuberculatus	1922	Pillans	1	Graminoid
RESTIONACEAE	Restio	uniflorus	2010	H.P.Linder	1	Graminoid
RESTIONACEAE	Restio	unispicatus	1985	H.P.Linder	0	Graminoid
RESTIONACEAE	Restio	vallis-simius	1985	H.P.Linder	1	Graminoid
RESTIONACEAE	Restio	venustulus	1841	Kunth	0	Graminoid
RESTIONACEAE	Restio	verrucosus	1985	Esterh.	1	Graminoid
RESTIONACEAE	Restio	versatilis	1985	H.P.Linder	1	Graminoid
RESTIONACEAE	Restio	villosus	1990	Esterh.	1	Graminoid
RESTIONACEAE	Restio	vimineus	1953	Rottb.	0	Graminoid
RESTIONACEAE	Restio	virgeus	1900	Mast.	0	Graminoid
RESTIONACEAE	Restio	wallichii	1865	Mast.	0	Graminoid
RESTIONACEAE	Restio	wittebergensis	1985	Esterh.	0	Graminoid
RESTIONACEAE	Restio	zwartbergensis	1928	Pillans	1	Graminoid
RESTIONACEAE	Rhodocoma	alpina	1991	H.P.Linder & Vlok	1	Graminoid
RESTIONACEAE	Rhodocoma	arida	1991	H.P.Linder & Vlok	1	Graminoid
RESTIONACEAE	Rhodocoma	capensis	1855	Steud.	0	Graminoid
RESTIONACEAE	Rhodocoma	foliosa	1900	N.E.Br.	1	Graminoid
RESTIONACEAE	Rhodocoma	fruticosa	1788	Thunb.	0	Graminoid
RESTIONACEAE	Rhodocoma	gigantea	1841	Kunth	0	Graminoid
RESTIONACEAE	Rhodocoma	gracilis	1991	H.P.Linder & Vlok	0	Graminoid
[truncated: 435 more rows]
